# Supplementary material for: Does numerical similarity alter age-related distractibility in working memory?
Source: PLoS One. 2019 Sep 4;14(9):e0222027. doi: 10.1371/journal.pone.0222027 (PMC6726243; doi:10.1371/journal.pone.0222027)
Supplement: S1 File — Dataset containing the k values (Sheet1: k values of each Load * Numerical Similarity condition; Sheet2: k values of each Load2 * Distracter numerosity condition; Sheet3: k values of each Load * Distracter2 condition). (XLSX) [file pone.0222027.s001.xlsx]

## Sheet: k_values
Group	k_T1_same	k_T1_dissimilar	k_T2_same	k_T2_dissimilar	k_T4_same	k_T4_dissimilar
old	0.966667	0.923333	1.56667	1.73333	1.53333	1.49333
old	0.923333	0.9	1.66667	1.73333	1.86667	2
old	0.916667	0.956667	1.78	1.76667	2.2	2
old	0.950273	0.957742	1.87302	1.84441	2.16989	2.22151
old	0.95	0.95	1.83333	1.91333	2.06667	1.6
old	0.94	0.85	1.86667	1.73333	1.33333	1.33333
old	0.916667	0.866667	1.68	1.63333	1.73333	1.8
old	0.816667	0.883333	1.43333	1.56667	1.13333	1
old	0.916667	0.9	1.66667	1.76667	1.53333	1.46667
old	0.95	0.973333	1.8	1.83333	1.53333	1.76
old	0.973333	0.973333	1.94667	1.9	3.13333	1.6
old	0.816667	0.94	1.83333	1.8	1.26667	1.89333
old	0.973333	0.956667	1.84667	1.83333	1.46667	1.46667
old	0.956667	0.933333	1.78	1.68	1.33333	1.36
old	0.9	0.833333	1.8	1.83333	1.33333	1.53333
old	0.95	0.916667	1.91333	1.84667	2.33333	2.6
old	0.956667	0.973333	1.94667	1.83333	1.93333	2.29333
old	0.928571	0.910714	1.57143	1.67857	1.5	1.57143
old	0.816667	0.733333	1	1.26667	0.4	0.4
old	0.833333	0.816667	1.46667	1.36667	0.0666667	0.533333
old	0.85	0.85	1.3	1.03333	0.4	0.6
old	0.973333	0.923333	1.53333	1.73333	1.8	1.66667
old	0.956667	0.783333	1.56667	1.5	0.866667	0.466667
old	0.923333	0.916667	1.66667	1.73333	1.46667	1.53333
old	0.936429	0.839286	1.39286	1.39286	1.28571	1.28571
old	0.9	0.816667	1.7	1.73333	2.6	1.6
old	0.923333	0.9	1.46667	1.5	0.933333	0.8
old	0.916667	0.956667	1.63333	1.8	1.33333	2.06667
old	0.9	0.916667	1.63333	1.7	1.42667	2.26667
old	0.9275	0.84375	1.8125	1.71875	2.25	2.375
old	0.9	0.956667	1.53333	1.6	1.13333	1.93333
old	0.883333	0.9	1.56667	1.64667	1.4	1.6
young	0.98	0.956667	1.93333	1.93333	3.46667	3.06667
young	0.961538	0.942308	1.80769	1.88462	1.53846	2.23077
young	0.973333	0.94	1.83333	1.94667	3.06667	2.93333
young	0.95	0.973333	1.94667	1.94667	3.4	3.53333
young	0.916667	0.86776	1.67213	1.38749	2.51864	3.16515
young	0.956667	0.916667	1.86667	1.81333	2.53333	3
young	0.833333	0.873333	1.83333	1.8	2.6	3.26667
young	0.966667	0.973333	1.91333	1.96	3.33333	3.46667
young	0.973333	0.973333	1.94667	1.86667	3	3.2
young	0.883333	0.966667	1.73333	1.56667	2.8	2.46667
young	0.98	0.956667	1.9	1.96	2.53333	2.53333
young	0.85	0.9	1.73333	1.9	2.73333	3.2
young	0.973333	0.933333	1.94667	1.8	2.66667	3.22667
young	0.956667	0.956667	1.91333	1.94667	2.46667	2.73333
young	0.956667	0.98	1.96	1.96	3.46667	3.82667
young	0.973333	0.973333	1.94667	1.93333	3.66667	3.69333
young	0.9	0.933333	1.93333	1.9	2.93333	3.33333
young	0.95	0.95	1.88	1.96	2.4	2.73333
young	0.98	0.973333	1.9	1.88	3.33333	3.62667
young	0.95	0.973333	1.9	1.9	3.26667	3.29333
young	0.9	0.883333	1.76667	1.76667	3.06667	3.13333
young	0.95	0.866667	1.76667	1.76667	1.53333	2.33333
young	0.933333	0.973333	1.93333	1.94667	3.13333	2.82667
young	0.933333	0.956667	1.91333	1.83333	3.4	3.46667
young	0.956667	0.949718	1.86667	1.79831	3.62667	3.12429
young	0.933333	0.94	1.73333	1.76667	2.86667	2.66667
young	0.94	0.956667	1.91333	1.8	3.2	2.8
young	0.973333	0.956667	1.86667	1.93333	2.46667	3.13333
young	0.95	0.94	1.8	1.8	2.53333	2.46667
young	0.906667	0.823333	1.84667	1.91333	1.8	1.86667
young	0.98	0.973333	1.9	1.91333	2.73333	2.86667

## Sheet: k_Load2
Group	k_T2_2D	k_T2_1D	k_T2_4D
old	1.56667	1.73333	1.71333
old	1.66667	1.73333	1.73333
old	1.78	1.86667	1.66667
old	1.87302	1.84667	1.84207
old	1.83333	1.91333	1.91333
old	1.86667	1.91333	1.53333
old	1.68	1.8	1.44667
old	1.43333	1.66667	1.46667
old	1.66667	1.91333	1.6
old	1.8	1.84667	1.78
old	1.94667	1.86667	1.91333
old	1.83333	1.86667	1.71333
old	1.84667	1.84667	1.8
old	1.78	1.64667	1.71333
old	1.8	1.91333	1.73333
old	1.91333	1.84667	1.84667
old	1.94667	1.8	1.84667
old	1.57143	1.55143	1.78571
old	1	1.2	1.33333
old	1.3	1.13333	0.933333
old	1.46667	1.4	1.33333
old	1.53333	1.91333	1.53333
old	1.56667	1.71333	1.26667
old	1.63934	1.60215	1.8
old	1.39286	1.28571	1.5
old	1.7	1.66667	1.8
old	1.46667	1.6	1.4
old	1.63333	1.91333	1.66667
old	1.63333	1.66667	1.71333
old	1.8125	1.6875	1.75
old	1.53333	1.73333	1.46667
old	1.56667	1.71333	1.58
young	1.93333	1.96	1.86667
young	1.80769	1.84615	1.90308
young	1.83333	1.91333	1.96
young	1.94667	1.96	1.91333
young	1.67213	1.46667	1.30542
young	1.86667	1.84667	1.78
young	1.83333	1.86667	1.73333
young	1.91333	1.96	1.96
young	1.94667	1.8	1.91333
young	1.73333	1.66667	1.46667
young	1.9	1.96	1.96
young	1.73333	1.84667	1.91333
young	1.94667	1.91333	1.66667
young	1.91333	1.96	1.91333
young	1.96	1.96	1.96
young	1.94667	1.96	1.86667
young	1.93333	1.86667	1.91333
young	1.88	1.96	1.96
young	1.9	1.84667	1.91333
young	1.9	1.91333	1.86667
young	1.76667	1.8	1.73333
young	1.76667	1.73333	1.8
young	1.93333	1.91333	1.96
young	1.91333	1.84667	1.8
young	1.86667	1.72874	1.86667
young	1.73333	1.66667	1.84667
young	1.91333	1.66667	1.91333
young	1.86667	1.86667	1.96
young	1.8	1.66667	1.91333
young	1.84667	1.91333	1.91333
young	1.9	1.91333	1.91333

## Sheet: k_2Distracters
Group	k_T1_2D	k_T2_2D	k_T4_2D
old	0.923333	1.56667	1.42667
old	0.923333	1.66667	2.13333
old	0.956667	1.78	2.13333
old	0.925484	1.87302	1.73333
old	0.923333	1.83333	1.46667
old	0.8	1.86667	1.73333
old	0.8	1.68	1.86667
old	0.89	1.43333	1.16
old	0.933333	1.66667	1.2
old	0.98	1.8	1.42667
old	0.98	1.94667	1.2
old	0.98	1.83333	1.96
old	0.923333	1.84667	1.2
old	0.933333	1.78	1.42667
old	0.866667	1.8	1.6
old	0.9	1.91333	2.66667
old	0.956667	1.94667	2.36
old	0.892857	1.57143	1.14286
old	0.7	1	0.8
old	0.8	1.3	0.666667
old	0.7	1.46667	0.266667
old	0.923333	1.53333	1.46667
old	0.766667	1.56667	0.666667
old	0.934409	1.63934	2
old	0.892857	1.39286	1
old	0.8	1.7	1.6
old	0.833333	1.46667	1.06667
old	0.98	1.63333	2.13333
old	0.933333	1.63333	2.26667
old	0.8125	1.8125	2.46
old	0.956667	1.53333	1.86667
old	0.9	1.56667	2.36
young	0.956667	1.93333	3.2
young	0.913077	1.80769	2.11385
young	0.956667	1.83333	2.93333
young	0.98	1.94667	3.46667
young	0.903226	1.67213	2.89655
young	0.856667	1.86667	2.93333
young	0.89	1.83333	3.6
young	0.956667	1.91333	3.46667
young	0.956667	1.94667	3.2
young	0.956667	1.73333	2.26667
young	0.923333	1.9	2.53333
young	0.856667	1.73333	2.53333
young	0.923333	1.94667	3.29333
young	0.956667	1.91333	2.53333
young	0.98	1.96	3.92
young	0.98	1.94667	3.56
young	0.933333	1.93333	3.06667
young	0.923333	1.88	2.76
young	0.956667	1.9	3.42667
young	0.956667	1.9	2.89333
young	0.923333	1.76667	2.8
young	0.833333	1.76667	2.53333
young	0.98	1.93333	2.76
young	0.956667	1.91333	3.6
young	0.933333	1.86667	3.32414
young	0.923333	1.73333	2.53333
young	0.956667	1.91333	2.76
young	0.956667	1.86667	3.16
young	0.89	1.8	2.4
young	0.89	1.84667	2
young	0.956667	1.9	2.76
