# Supplementary material for: Does numerical similarity alter age-related distractibility in working memory?
Source: PLoS One. 2019 Sep 4;14(9):e0222027. doi: 10.1371/journal.pone.0222027 (PMC6726243; doi:10.1371/journal.pone.0222027)
Supplement: S2 File — Dataset containing the mean amplitude computed in the CDA time range (Sheet1: CDA of each Load * Numerical Similarity condition; Sheet2: CDA of each Load2 * Distracter numerosity condition; Sheet3: CDA of each Load * Distracter2 condition). (XLSX) [file pone.0222027.s002.xlsx]

## Sheet: mean_amplitude
Group	CDA_T1_same	CDA_T2_same	CDA_T4_same	CDA_T1_dissimilar	CDA_T2_dissimilar	CDA_T4_dissimilar
old	-1.24855	-3.02268	-2.18288	-1.2447	-2.16707	-2.32421
old	0.0544955	-1.25527	-1.13011	-1.27162	-1.09335	-1.01636
old	-0.129156	-1.03926	-1.10947	-0.892506	-1.44981	-1.08515
old	-0.677193	0.55245	-1.3245	-2.60345	0.240815	-1.62726
old	-0.344707	-0.873356	-1.18309	-0.635454	-1.31987	-0.610745
old	-0.873433	-0.673649	-0.891804	-1.14196	-1.19309	-1.01294
old	-0.496004	-1.45757	-1.83125	-0.322395	-0.964696	-1.27146
old	0.823352	-0.992623	-1.43083	-0.886895	-0.725009	-0.135953
old	-0.590144	-0.882452	-0.237809	-0.578433	-0.910429	-0.803535
old	0.346381	0.242271	-0.0572843	0.65652	-0.202762	0.534134
old	0.468475	-0.377249	-1.36017	1.01333	-0.0961158	0.492624
old	-0.681786	-1.17624	-1.40496	-0.957117	-1.18893	-1.24086
old	0.532016	1.0032	-0.419641	-0.998855	-0.951854	-0.38956
old	-0.811797	-1.1167	-1.15334	-0.342047	-1.21071	-1.49248
old	-0.242183	-0.206095	-0.665916	0.127425	-0.922836	-0.160221
old	-0.531232	-0.783172	-1.36269	-0.65203	-1.33062	-1.56023
old	-0.451942	-1.1145	-1.0908	-0.309443	-0.831424	-0.942635
old	-1.47636	-1.50733	-2.21852	-1.74337	-1.38889	-1.19036
old	-0.433005	-1.33906	-0.510061	-1.08701	-1.81613	-2.23117
old	-0.326785	-0.43551	-0.620705	0.224731	-0.867674	0.318088
old	0.829117	-1.89299	-1.35436	-0.429202	0.292673	-1.03433
old	-1.79123	-1.37103	-1.86181	-1.54086	-1.6322	-1.33209
old	-0.553772	-0.788355	-0.555994	-0.290529	-0.455787	-0.46354
old	-0.16604	-0.399341	-0.292034	-0.0505365	0.238341	-0.710038
old	-0.746186	0.190049	-0.664828	-1.76961	-1.10297	-0.506405
old	1.17944	0.340247	0.451525	1.63757	0.555031	-0.048443
old	-0.785061	-0.560185	-1.05338	-0.96913	-0.628226	-1.37482
old	-0.899853	-1.02656	-1.43385	-0.955551	-1.29262	-1.30945
old	-0.254208	-0.373264	-1.00049	0.246498	0.274208	-1.55289
old	0.0872746	-1.31854	0.111895	-0.668817	-1.11773	-0.601821
old	-0.507153	-0.88848	-1.02079	-1.36212	-1.41409	-1.46428
old	-0.451383	-1.10305	-1.83602	-1.61318	-0.720811	-2.61267
young	-0.0428314	-0.466739	-0.892122	0.222286	-0.849956	-0.562702
young	0.0278194	0.236325	0.161603	0.65938	0.157578	-0.542759
young	-0.571167	-1.23732	-0.173636	-0.107195	-0.0696428	-1.20864
young	-1.10053	-1.80553	-3.37866	-1.16292	-1.90178	-2.25903
young	-0.117067	-0.885022	-0.561674	-0.799849	-0.392122	-0.652591
young	0.0422412	-0.561941	-0.857484	-1.06178	-0.510118	-0.734352
young	0.282485	-1.23087	-1.46137	-1.12066	-1.52142	-2.15602
young	0.41859	0.432239	-0.273891	0.598292	-0.0609969	-0.826653
young	0.692769	0.246348	0.718805	0.160679	-0.49674	-0.844114
young	-0.305825	-0.670704	-1.56915	-0.146633	0.610182	-1.97314
young	0.821856	-0.170374	1.04921	0.524536	0.420746	0.472343
young	-0.423761	-0.793271	-1.20572	-1.829	-1.29962	-1.49609
young	-0.169878	-0.846047	-1.22805	-0.364929	-1.62695	-1.48608
young	0.330691	-0.745491	-1.15452	0.0365177	-0.743362	-0.843362
young	0.891399	-0.735536	-1.70287	0.0408032	-0.981554	-1.19215
young	0.380504	-0.449227	-1.05418	-0.16974	-1.02152	-1.42708
young	0.421046	-1.62924	-1.14247	-0.880001	-0.294418	-3.36173
young	0.211336	-0.844193	-1.10573	-0.157608	-1.39872	-1.18933
young	0.0816195	-0.270849	-0.693298	0.212233	-0.0481478	-0.663256
young	-0.307103	0.0121661	-1.01794	0.151256	-0.696114	-0.924257
young	-0.395929	-0.42352	0.00929342	0.147225	-0.728778	-1.04875
young	-0.479684	-1.52252	-2.47041	-0.0779114	-1.5935	-1.81523
young	-0.414212	-0.854924	-1.0588	0.26324	-0.70631	-1.79657
young	0.0502796	0.197096	-0.359386	0.846047	-0.531908	-0.950869
young	0.407323	-0.163215	-0.250765	-0.638557	0.116575	-0.841458
young	-0.488644	-0.883182	-0.286018	-0.0156208	-0.482819	-0.483476
young	-0.797774	-1.12001	-1.39283	-0.390849	-0.615329	-1.28451
young	-0.467984	-0.853421	-1.13767	-0.527291	-1.38587	-1.28209
young	-0.0296323	-0.71888	-0.287035	0.331497	-1.5297	-1.0933
young	-0.882339	-1.41618	-1.50217	0.0953012	-0.750336	-1.37666
young	-0.428467	-0.485933	-1.39802	0.231111	-1.18119	-0.871118

## Sheet: mean_amplitude_Load2
Group	CDA_T2_D1	CDA_T2_D2	CDA_T2_D4
old	-2.68354	-3.02268	-1.66136
old	-0.77921	-1.25527	-1.45863
old	-1.54207	-1.03926	-1.35355
old	0.79683	0.55245	-0.315201
old	-0.93275	-0.873356	-1.6833
old	-1.80396	-0.673649	-0.543223
old	-0.462425	-1.45757	-1.65202
old	-0.298976	-0.992623	-1.18756
old	-1.56625	-0.882452	-0.220974
old	-0.472185	0.242271	0.0564938
old	-0.498101	-0.377249	0.305869
old	0.655057	-1.89299	-0.0806922
old	-1.14255	-1.17624	-1.23446
old	-1.18643	1.0032	-0.717274
old	-1.54666	-1.1167	-0.854182
old	-1.10259	-0.206095	-0.721929
old	-1.26098	-0.783172	-1.3952
old	-0.806158	-1.1145	-0.857643
old	-1.71965	-1.50733	-1.04311
old	-2.30491	-1.33906	-1.32735
old	-0.21958	-0.589329	-1.51577
old	-1.5243	-1.37103	-1.75264
old	-0.050039	-0.788355	-0.9038
old	0.497598	-0.399341	-0.0113134
old	-0.890165	0.190049	-1.33857
old	0.255135	0.340247	0.854926
old	-0.301344	-0.560185	-0.910533
old	-1.83369	-1.02656	-0.751559
old	-0.160923	-0.373264	0.698461
old	-2.41596	-1.31854	-0.00496513
old	-1.38323	-0.88848	-1.44561
old	-0.103989	-1.10305	-1.27595
young	-0.671561	-0.466739	-1.08187
young	-0.118822	0.236325	0.439736
young	0.927201	-1.23732	-1.06649
young	-1.71363	-1.80553	-2.10913
young	0.789268	-0.885022	-1.65996
young	-0.295117	-0.561941	-0.717157
young	-1.07538	-1.23087	-1.97985
young	0.43808	0.432239	-0.532348
young	-0.154427	0.246348	-0.839054
young	1.43842	-0.670704	-0.280175
young	0.975969	-0.170374	-0.144392
young	-2.1298	-0.793271	-0.656231
young	-0.259719	-0.846047	-2.15042
young	-0.911606	-0.745491	-0.579792
young	-0.920946	-0.735536	-1.04437
young	-1.10604	-0.449227	-0.938491
young	-1.09902	-1.62924	0.619897
young	-0.993038	-0.844193	-1.8044
young	0.158099	-0.270849	-0.262483
young	-0.414314	0.0121661	-1.0608
young	-1.09303	-0.42352	-0.340242
young	-0.937168	-1.52252	-2.23696
young	-0.430834	-0.854924	-0.964203
young	-1.67548	0.197096	0.540186
young	1.42796	-0.163215	-1.19481
young	-0.891024	-0.883182	-0.130918
young	-0.298571	-1.12001	-0.903805
young	-1.15206	-0.853421	-1.60779
young	-1.96741	-0.71888	-1.09199
young	-0.466416	-1.41618	-1.04974
young	-1.16061	-0.485933	-1.20143

## Sheet: mean_amplitude_2Distracters
Group	CDA_T1_D2	CDA_T2_D2	CDA_T4_D2
old	-2.1239	-3.02268	-0.973539
old	-0.940464	-1.25527	-1.68831
old	-0.634425	-1.03926	-1.52
old	-0.798554	0.55245	0.9383
old	-0.350715	-0.873356	0.307919
old	-0.999614	-0.673649	-1.03002
old	-0.764738	-1.45757	-0.957343
old	-0.508057	-0.992623	-0.478141
old	-0.553214	-0.882452	-0.506949
old	0.87179	0.242271	0.392329
old	0.432355	-0.579152	-0.07979
old	-0.708927	-1.89299	-0.518701
old	-1.02884	-1.17624	-1.08228
old	-1.0282	1.0032	-0.344478
old	-1.07106	-1.06764	-1.6871
old	0.311918	-0.206095	0.0432121
old	-0.0678143	-0.782802	-1.26413
old	-0.220313	-1.1145	-1.05806
old	-1.69265	-1.50733	-1.49225
old	-1.30317	-1.33906	-2.22811
old	0.541432	-0.589329	1.87342
old	-1.49745	-1.37147	-1.15875
old	-0.527892	-0.788355	-1.24033
old	0.148851	-0.399341	-1.06024
old	-1.73904	-1.34336	-0.484455
old	1.13813	0.340247	0.0640556
old	-0.178891	-0.560185	-1.44603
old	-0.51314	-1.02656	-1.27038
old	0.00338312	-0.373264	-2.00179
old	-1.75309	-1.31854	-1.67732
old	-1.35836	-0.88848	-1.77442
old	-1.58731	-1.10305	-2.18849
young	1.0516	-0.466739	-0.31397
young	0.76153	0.236325	-1.16151
young	0.299474	-1.23732	-1.95469
young	-1.30223	-1.80553	-2.51848
young	-1.40439	-0.885022	-0.729539
young	-1.74967	-0.393212	-0.919944
young	-1.01532	-1.23087	-3.2389
young	0.242242	0.432239	-1.80817
young	0.434843	0.246348	-0.785501
young	-0.492318	-0.91267	-1.45948
young	0.368403	0.112652	0.191961
young	-2.39806	-1.44534	-2.52111
young	-0.0894824	-0.990761	-0.647784
young	-0.336742	-0.745491	-0.753372
young	0.166993	-0.729347	-0.577751
young	-0.00661742	-0.449227	-1.18851
young	1.5399	-1.62924	-3.23811
young	0.0364461	-0.844193	-1.63684
young	0.511622	-0.193239	-0.282607
young	0.40443	0.0121661	-0.860442
young	0.152713	-0.42352	-1.14588
young	0.17752	-1.52252	-1.08555
young	-0.00951225	-0.854924	-1.74217
young	0.293255	0.197096	-1.07484
young	-0.730063	-0.163215	-0.581542
young	0.159758	-0.883182	-0.457635
young	-0.517308	-1.12001	-1.20359
young	-0.504808	-0.853421	-1.57429
young	-0.285473	-0.71888	-1.88372
young	0.423814	-1.41618	-1.81945
young	0.853507	-0.485933	-0.484088
