# Supplementary material for: Does numerical similarity alter age-related distractibility in working memory?
Source: PLoS One. 2019 Sep 4;14(9):e0222027. doi: 10.1371/journal.pone.0222027 (PMC6726243; doi:10.1371/journal.pone.0222027)
Supplement: S3 File — Dataset containing the mean amplitude computed in 20 ms time windows from 0 to 900 ms after stimulus onset (Sheet1: Load1 –Same Numerosity; Sheet2: Load1 –Dissimilar Numerosity; Sheet3: Load4 –Same Numerosity; Sheet4: Load4 –Dissimilar Numerosity). (XLSX) [file pone.0222027.s003.xlsx]

## Sheet: T1_same
Group/ms	0	20	40	60	80	100	120	140	160	180	200	220	240	260	280	300	320	340	360	380	400	420	440	460	480	500	520	540	560	580	600	620	640	660	680	700	720	740	760	780	800	820	840	860	880
old	0.61854	0.993462	0.113912	-0.31069	0.0880408	0.595573	-1.31597	-1.05992	-1.02361	-0.58798	0.0944196	0.0636166	-0.083356	-0.258023	-0.480841	-1.16756	-0.666228	-0.201429	0.287638	1.21645	-0.290376	-0.481578	-1.44841	-1.28219	-2.04899	-1.85817	-1.9976	-1.88168	-1.82621	-1.7968	-2.18463	-2.23861	-2.11156	-1.75409	-1.77328	-1.24578	-1.36845	-0.594112	-0.955732	-1.05354	-1.25137	-1.94078	-1.81633	-0.902814	-0.776519
old	-0.27378	-0.101403	-0.213873	0.037119	0.452827	0.616912	-0.0256883	-0.588494	-0.497249	-0.0334801	-0.270876	-0.529495	-0.880439	-0.599886	-0.632875	-0.656663	-0.57465	0.173682	0.201121	0.326644	0.365875	0.377484	0.153337	0.108021	-0.201861	-0.0336308	-0.260664	0.0906422	0.178363	0.592893	0.220916	0.248822	0.941093	0.813993	0.16384	0.184701	-0.653875	-0.339228	-0.0595907	-0.205659	-1.13539	0.536803	0.0829388	-0.150995	0.0815157
old	0.59622	0.592867	0.575007	0.492258	1.09802	0.658756	-0.638214	-0.885575	0.251408	1.2347	1.32639	0.329067	-0.538881	-0.192725	-0.301017	-0.361784	-0.949313	-0.853777	-0.36232	0.0895654	0.544319	0.463754	0.608043	0.853758	0.316789	0.209947	0.0999391	1.00117	0.38072	-0.546382	0.0726365	-0.58719	-0.161822	-0.675403	-0.161792	-0.279686	-0.508589	-0.509197	-0.165703	-0.0298115	-1.06858	-0.257796	-0.231599	-0.594312	-0.312806
old	0.147577	-0.741993	-0.33143	-0.603076	-0.732297	-1.65527	-0.716821	-0.910095	-1.07521	-0.594086	-1.86361	-1.58452	-2.19293	-1.99839	-1.2728	-2.23034	-1.90249	-2.94256	-2.23121	-0.705873	-1.45874	-0.6257	-1.93219	-0.121323	-0.321359	-0.31284	-0.355677	-0.415049	0.659158	-0.398359	0.282195	0.944189	0.835689	0.882726	-0.441421	-0.362331	-1.25211	-1.28655	-0.489475	-1.7209	-0.163095	-1.47113	-1.16326	0.0760718	0.176856
old	0.625371	1.38251	-0.935436	-0.882699	-0.0175432	-0.983144	-1.83733	-1.87462	0.610049	0.528242	-0.471572	0.690606	-1.21058	-0.0299176	0.483377	-0.575691	-1.66639	-1.90137	-0.417682	0.182359	0.117313	0.723216	-0.253043	-0.184458	-0.204017	0.177138	-0.127303	0.327263	-0.595518	-1.15273	1.18036	-1.26793	-1.39287	1.54401	0.758653	-0.974479	-0.397748	0.844001	-1.19144	-0.57067	0.0469946	-0.720733	-0.452344	-0.486742	-1.61178
old	0.166466	-0.211151	-0.900967	-0.815725	-2.81311	2.03854	1.31367	-2.82583	-2.27207	-0.285851	-1.39058	-1.30364	0.678621	0.496413	-0.564179	-0.996231	-0.296932	-0.358729	-0.773067	-0.945996	1.18714	-0.469712	-1.16862	-0.851565	-0.917897	-0.685888	-0.734537	-0.430795	-0.819018	-0.718637	-1.52709	-1.1607	-0.153354	-0.849966	-0.741445	-0.501564	-1.0004	-1.5535	-1.89342	-1.59417	-2.10626	-1.3221	-0.998357	-1.33673	-0.629391
old	0.523212	0.137954	0.327678	-0.231997	0.0789792	0.459606	-0.126555	-0.708596	-0.835381	-0.543432	-0.0766565	0.373377	-0.0915751	-0.00474358	-0.288282	-0.655438	-1.21742	-1.64227	-0.435031	-0.926667	-1.33766	-1.3796	-0.650234	-0.745753	-1.10893	-0.35385	-0.574015	-0.826919	-0.17796	0.135322	0.0593871	0.114625	-0.102871	-0.143294	-0.846269	-0.588645	-0.198241	-0.356822	-0.165115	0.525156	0.0980945	-0.509004	-0.211705	-0.327907	-0.391326
old	0.348454	0.23826	0.436945	0.534694	0.515628	0.860916	0.348867	0.861822	0.667471	0.968331	1.07718	1.2555	1.13012	0.8543	0.36614	-0.0812863	-0.487643	-0.799915	-0.0615502	0.189593	0.545546	1.00618	1.22121	1.3748	1.68102	1.17361	1.64775	1.83941	1.52371	1.57672	1.2131	1.57708	1.35029	1.37376	0.846084	1.02761	0.627395	0.646732	1.24558	0.210094	1.27156	0.166847	0.35674	0.188913	0.335584
old	-0.322588	0.349285	0.613526	0.111233	-0.495214	-0.495007	-0.80369	-1.07138	-1.6746	-0.69873	-0.0472297	-0.49137	-1.06636	-1.28526	-0.73119	-0.608624	-0.809209	-0.235305	-0.926931	-0.760132	-0.425105	0.57126	-0.601321	-0.920919	0.097119	0.265048	-0.0840462	-0.661272	-0.553304	0.45317	-0.482601	-1.1423	-1.16908	-0.779658	-1.48903	-0.723522	-1.37745	-1.61913	-0.386556	-0.670794	-1.17576	-0.833577	-1.13641	-0.127515	0.556978
old	0.352485	0.238401	-0.032868	-0.102013	-0.878811	-0.848112	0.121491	-0.0944911	0.0139742	0.7327	0.278903	0.292291	0.397082	0.432424	0.525899	0.889605	0.217422	0.429025	-0.163577	0.59624	0.758034	1.01215	0.327366	0.438978	0.569484	0.39052	0.47816	0.353027	0.437251	-0.0837987	0.376964	0.107124	0.388909	0.159635	0.52754	0.260415	0.257806	0.334878	0.463391	0.248248	0.154661	0.141989	0.191573	0.176383	-0.0435051
old	0.636056	0.901884	1.23974	-2.01766	-6.35647	-1.45234	3.3075	-1.29219	-2.32548	-0.565918	-0.28589	-0.775236	-2.00197	-1.45613	-1.99228	0.170763	-1.10134	-1.78745	-0.833499	0.744638	0.98622	-0.0215908	-0.082584	0.688285	-0.0717958	-0.570929	0.906023	0.285631	0.129229	0.588856	0.716881	-0.207265	0.168927	1.96574	-0.131511	1.33411	0.907873	1.08648	1.31193	0.649233	0.94991	0.535859	0.614553	1.29776	2.38511
old	0.165464	0.180803	0.655807	0.47078	-0.460159	-1.53416	-2.77047	-2.02448	-1.75351	-1.56743	-1.76048	-1.53474	-1.42678	-1.16498	-1.47036	-0.561171	-1.12183	-1.29941	-1.05088	-0.770911	0.507573	0.184672	0.120167	-0.274702	-0.795655	-0.231937	-0.140795	-0.795475	-0.507096	-0.690352	-0.844916	-0.825681	-1.09602	-1.14013	-1.48889	-1.04047	-0.602625	-0.308284	-0.81476	-1.33662	-0.746045	-0.369044	-0.547187	-0.956974	-0.879894
old	-0.407329	-0.170696	-0.426779	-0.558063	-2.0438	-0.509829	1.84994	-0.151224	-2.41812	-1.64682	-0.00738081	-0.645879	-0.855047	-0.289078	0.156155	0.582784	-0.0664907	-0.320121	0.000940651	-0.17537	0.114472	0.750477	0.251551	0.63057	0.839211	0.96898	0.907245	0.709629	1.53844	0.729445	0.529265	0.304023	0.503585	0.537577	0.094769	0.645153	0.659265	0.513038	1.21614	0.0765272	1.02214	0.601802	0.237573	0.56152	1.01018
old	0.781372	0.18488	-0.520314	0.558889	1.14494	-0.247386	-0.75609	-0.510062	-0.284423	0.437757	-0.541351	0.0329555	-0.518026	-0.616286	-0.232521	-0.601419	0.265597	-0.3076	-0.130729	0.427165	0.122386	-0.035672	-0.747337	0.185985	-1.29034	-1.21599	-0.857316	-1.31171	-1.79226	-0.573619	-0.91698	-0.197112	-0.817827	-0.582481	-1.54997	-1.45849	-0.69749	-2.19195	-1.72279	-0.629267	-1.20519	-0.985206	-0.837039	-2.60797	-0.189308
old	0.0471917	-0.66738	-1.98775	-0.838642	-0.397158	-0.745335	-0.990873	-0.401611	-0.154883	-0.68102	-0.549545	0.0795923	0.17389	-0.113169	-0.578178	-0.489365	-0.576429	-0.430994	-0.616417	-0.173331	1.02343	1.00127	1.53374	0.0132079	-1.01056	-1.10257	-0.900177	-0.98446	-0.869997	-0.890868	-0.682385	0.491096	-0.261906	0.0688557	0.211592	0.335517	0.185059	-1.14357	-0.350788	0.223236	0.132385	-1.46571	-0.649818	0.758899	-0.46267
old	-0.157967	-0.493571	-0.0290763	0.632808	-0.133839	0.99993	-1.27336	-2.45265	-1.56466	-0.522789	-0.37908	-0.876563	-0.569586	-0.956342	-1.26854	-1.02577	-1.65011	-1.50043	-1.19433	-1.35165	-0.802473	-0.0511733	0.414507	0.482266	-0.516432	-0.646808	-0.832421	-0.456692	0.520003	-0.438178	-0.860446	-0.63474	-0.268896	-0.0343456	-0.979421	-0.975756	0.421055	-0.162181	-1.15809	0.0892345	-0.456846	-1.24663	-0.148981	0.00165688	-0.33461
old	0.106699	0.192338	-0.214624	-0.330559	-0.137979	-0.982042	-1.46671	-1.62215	-0.563341	-0.0350198	-0.317456	0.12577	-0.0963888	-0.232515	-0.456326	-1.07176	-1.06157	-0.95793	-0.698886	-0.469886	-0.700907	-0.553453	-0.822385	-0.999333	-0.905169	-0.747205	-0.458728	-0.216498	-0.334676	0.0229644	-0.175391	-0.375658	0.124041	-0.150054	-0.00992854	-0.260427	-0.270809	-0.20013	-0.0940628	-0.132132	-0.892361	-0.407213	-0.308181	-0.144061	-0.312325
old	-0.186064	-1.23285	0.307049	-0.586784	-0.302626	0.467105	-1.36567	-2.63043	-0.307592	0.603653	-0.383974	-0.709603	-1.07966	-1.35643	-1.43431	-1.02513	-0.675246	-0.915091	-1.82413	-1.3659	-0.353666	-0.668801	-1.6615	-2.00598	-1.19266	-0.838396	-2.25576	-2.54645	-2.5324	-2.69324	-2.15931	-1.84789	-1.80818	-1.50287	-1.42908	-1.95048	-1.99069	-0.951826	-0.581351	-1.36829	-1.85074	-0.722274	-1.47255	-0.589896	-1.49177
old	0.0696033	0.809552	1.50025	1.17285	-0.196763	0.439793	0.872419	0.379127	0.331978	0.649325	0.386812	0.894007	1.25252	1.28568	0.105673	-0.146718	-0.570543	-0.300877	0.00876102	0.533114	-0.302445	-0.768963	0.143889	0.313514	-0.100764	-0.623331	-0.860862	-0.146599	-0.506915	-1.49121	-0.886191	-0.974488	-0.653439	-0.493327	-0.616008	-1.5099	0.120068	0.368121	-0.709277	-1.11013	-0.283195	-0.981489	0.740829	-0.521677	-0.519389
old	0.520774	0.256363	0.159883	0.0189942	0.0888201	-0.671308	-0.671038	-1.35099	-0.253474	0.661449	1.06022	1.10972	1.117	0.38594	-0.106325	-0.59466	-0.196664	0.347931	-0.326785	-0.460661	0.969591	0.800856	0.449171	0.0570471	-0.252828	-0.772202	-0.531501	-0.0111169	0.0588696	-0.717846	-0.687901	-0.613687	-0.665453	-0.79817	-0.543876	-0.0849677	-1.10351	-0.873323	-1.07901	0.338436	-0.538184	-0.497056	-0.930807	-0.510782	-0.112286
old	0.0392309	-0.22609	0.649652	0.213659	1.17681	-0.140948	0.0562039	0.0219519	0.52854	0.652207	1.09138	0.15326	1.24195	0.709607	0.741554	0.805503	0.880193	0.0343277	0.675143	1.00156	1.54789	0.690022	0.908665	0.982699	0.968145	0.520859	0.0408902	0.985021	0.122641	0.373206	0.408571	1.01676	0.810377	0.556457	1.12665	1.37287	0.936851	1.43979	1.15702	1.12255	1.46171	0.535679	0.884187	1.09819	0.491784
old	0.106867	0.478476	-0.133724	0.333528	-0.0970123	0.402848	-0.350009	-1.74591	-1.27977	-0.789492	-0.573274	-0.883818	-1.21517	-1.31904	-1.71206	-1.22211	-1.63819	-1.93571	-1.29372	-1.30807	-0.635506	-0.894903	-1.59404	-1.30402	-1.47197	-1.90103	-1.92454	-1.58738	-1.71125	-1.83485	-2.10431	-2.01299	-1.87843	-2.41237	-2.3338	-1.81979	-2.24394	-2.71103	-1.64369	-2.35493	-2.2229	-1.97794	-2.12972	-1.76303	-1.93522
old	0.0441011	-0.428896	-0.407982	-0.443376	-0.637496	-0.522708	-0.562039	-1.14359	-1.06496	-0.531061	-1.32222	-0.626795	-0.825579	-0.76828	-0.851771	-1.11833	-1.00947	-1.70655	-1.3499	-0.797233	-0.650766	-0.720503	-1.02987	-0.854303	-0.878815	-0.475879	-1.12762	-1.07333	-0.810515	-0.834591	-0.866882	-0.833238	-0.0785593	-0.512566	-0.506106	-0.292674	-0.310951	0.0491499	-0.240801	0.502245	0.411946	0.68983	-0.0658309	-0.241783	0.0619213
old	-0.207081	-0.135805	-0.18042	-0.167511	-0.285482	-0.214316	-0.204241	-0.18312	-0.251369	-0.33719	-0.425033	-0.383338	-0.425048	-0.319724	-0.388846	-0.374278	-0.255256	-0.110456	-0.00825084	0.0430976	0.118116	0.134568	-0.0612469	-0.0331914	0.0527577	0.0489009	0.00422074	-0.0494479	0.0932631	0.0477306	-0.051099	0.0641852	-0.170991	-0.191026	-0.126994	-0.253717	-0.207632	-0.606236	-0.397168	-0.421984	-0.376863	-0.445966	-0.600752	-0.50317	-0.287437
old	-0.408325	-0.0618785	-0.762051	0.0794079	-0.124894	-0.496242	0.0683467	-0.219222	-0.313389	0.0832133	0.177656	-0.444761	-0.0976593	-0.550182	-0.728085	-1.09655	-1.09189	-1.16704	-1.05419	-0.546242	-0.780736	-0.363677	-0.46806	-0.600455	-0.439608	-0.306764	-0.237974	-0.192965	-0.830423	-1.19828	-1.37504	-0.8797	-0.745717	-0.514191	-0.899476	-1.21157	-0.683507	-1.03525	-1.26835	-0.706705	-0.477295	-0.788456	-0.526464	0.0209755	-0.915011
old	0.909202	0.206341	-0.314813	-0.247672	-1.5479	1.25314	2.72444	-0.529776	-1.03397	0.39739	-0.593534	0.624585	0.831844	1.47292	2.1124	1.38086	1.615	2.00343	1.58516	1.96822	3.11772	2.26083	1.83222	1.56851	1.49974	1.32887	1.49252	1.31806	0.906936	0.654045	0.955964	0.877936	0.731975	0.790945	0.965372	-0.176804	0.100389	1.16573	0.733025	0.709909	0.344838	1.04259	0.604579	1.30305	0.80606
old	-0.373499	0.0986878	0.478411	0.515927	-0.0878965	-0.151492	-0.637445	-2.21046	-1.59728	-0.07288	0.974296	0.96413	-0.802568	-0.84781	-0.332194	-0.283873	-0.818215	-1.17638	-0.848275	-0.941741	0.0989207	-0.446723	-1.494	-0.520261	-0.192784	-0.929431	-1.01174	-1.37169	-0.042753	-0.787299	-0.718695	-1.02391	-1.31068	-1.11113	-0.918514	-1.42236	-1.32028	-1.56099	-0.377633	-0.787356	-0.937334	-0.97498	-0.81768	0.321877	0.119092
old	-0.0659696	0.425632	0.0323935	-0.0635511	-0.490972	0.148211	-0.200539	-1.75013	-0.45979	0.359702	-0.655577	-0.837856	-1.46307	-1.29956	-0.825918	-0.583814	-0.930097	-1.272	-1.64148	-1.38087	-0.709116	-0.665891	-1.08548	-1.11646	-1.46705	-0.858806	-1.27963	-1.79012	-1.27548	-1.5154	-1.08334	-0.816925	-0.988351	-0.844468	-0.662819	-0.817341	-0.931902	-0.340329	-0.409529	-0.371426	-0.595847	-0.742592	-0.0749544	-0.29327	-0.343436
old	-0.284153	0.199476	0.446256	0.180771	-0.66334	0.128714	0.927888	-0.235378	0.370074	0.977952	0.673498	0.320695	0.111238	1.24966	0.382257	0.161697	-0.278183	0.477336	0.0223717	0.979462	1.84238	1.2237	0.478493	1.38759	0.731582	-0.0621129	0.352155	0.132589	-0.00542037	0.45282	-0.223839	0.288288	-1.21158	-2.09794	-1.20437	-0.552404	-0.757879	-1.22603	-1.16422	-1.26636	-0.310747	-1.65226	-1.66276	-0.960934	-1.12943
old	-0.671262	0.795277	1.05885	0.633948	-1.27628	-0.190414	-0.242476	-0.558389	0.305575	-0.0470342	-0.639788	-0.311017	-0.624634	-0.446576	-0.653541	-0.844955	-0.774724	-1.45439	-0.723393	-0.0143693	-0.10059	-0.830882	-0.809799	-0.0538732	1.12148	0.894892	0.0331488	1.09243	1.10638	0.941814	0.068158	-0.131184	0.489155	0.00194985	0.935447	0.203856	0.206854	0.124716	0.0590581	0.593312	0.72207	-0.255155	1.09775	-0.249436	-0.937471
old	0.15102	-0.561112	-0.363644	0.099372	-0.0527671	0.333285	-0.448594	-1.51603	-0.858665	-0.362805	-0.962679	-0.678872	-1.23443	-0.707194	-1.04408	-0.571494	-0.295129	-0.738185	-1.19132	-0.879912	-0.905435	-0.192159	-0.45751	0.156908	0.27111	0.246003	0.113067	-0.17147	-0.370844	-0.933481	-0.531624	-0.901787	-0.166274	-0.827443	-1.04355	-0.465579	-1.45635	-0.687684	-1.08382	-0.473471	-0.554362	-0.805658	0.236751	-0.577967	-0.0669904
old	0.0607911	-0.0635011	0.684954	-0.107401	-0.0906381	-0.778977	0.603675	0.725139	-1.44389	-0.678356	0.619839	0.62505	0.393435	-0.00322749	0.523779	-0.209482	-1.5068	-2.01275	-1.74366	-1.25156	-0.319809	-0.200452	0.363037	-0.426875	-0.45969	-0.571745	-0.123083	0.0750731	-0.640587	-0.230763	-0.237606	-0.996376	-0.564919	-0.0510724	0.511207	-0.458858	-0.334343	-0.4187	-0.0251882	-0.179749	-0.261965	0.307358	-0.8909	-0.315716	-0.402973
young	0.656011	-0.259146	-0.00874119	0.474251	0.570816	0.650773	-0.253053	-0.217477	-0.0981419	0.0155861	0.0113595	-0.119902	0.356349	-0.425544	-0.389601	1.10335	-0.318198	0.304267	-0.903087	0.418905	-0.0566584	-0.719246	0.527531	0.381937	-0.104472	-0.185194	-0.103338	-0.29796	-0.00352258	0.066816	-0.0571727	0.0463531	-0.136356	0.0835284	0.00278234	0.2717	-1.01778	-0.0668969	0.184277	0.439203	-0.707587	-0.410021	-0.213098	0.663487	-0.491477
young	-0.150177	-0.195587	-0.0429871	0.24965	0.193673	-0.0805255	-0.0765215	0.448348	0.169595	0.325394	0.531759	0.0283954	-0.372859	-1.01508	-0.798548	-0.506661	0.425429	0.84803	0.404682	0.73729	0.791723	0.777183	-0.0341059	0.192409	0.372021	0.402905	-0.337205	-0.336075	-0.408881	-0.338296	-0.284238	-0.0461421	-0.0361833	-0.173871	-0.0853848	-0.464035	-0.35697	-0.24904	-0.388723	0.137337	-0.0972075	-0.0469114	0.202229	0.184853	-0.466082
young	-0.313135	-0.23683	-0.527689	-0.214809	-0.147782	1.09593	0.646685	-0.366026	0.187219	1.37578	0.94143	0.779431	-0.814798	-0.232185	0.403153	0.0137676	-0.142864	1.09375	0.935365	0.446676	0.85892	1.25799	0.943634	0.650872	-0.497104	-0.175892	0.732535	-0.49802	-1.84385	-1.14716	-0.794786	0.134274	-1.51306	-1.85015	-1.60778	-1.22268	-1.04903	-1.80981	-1.53733	-1.66149	-1.1807	-1.83504	-0.917141	-1.70663	-0.974396
young	1.2595	-0.0904621	-0.463897	0.339704	0.139322	0.164852	-0.136502	-0.273726	-0.353479	0.374193	0.462015	-0.198902	-1.82116	-1.32733	-0.703202	-1.89739	-2.18346	-1.48461	-1.5982	-1.82966	-1.55652	-2.08743	-1.69709	-1.13563	-1.02236	-1.08885	-0.877442	-0.989458	0.392656	-0.526286	-0.306689	-1.06065	-1.34303	-0.561421	-0.733779	-0.640213	-1.73367	-1.54176	-0.0227667	-0.501735	-1.21748	-1.46794	-0.77581	-1.31963	-0.425373
young	-0.0906454	1.26041	0.299255	0.27834	-0.119372	0.593448	0.538211	0.480037	1.48524	1.00072	0.52811	0.58556	0.50794	0.640079	-0.539138	-0.9329	-0.0608752	0.0289485	-0.4878	0.427076	0.805045	0.487764	0.13741	0.659571	-0.179508	0.395339	0.30272	-0.26224	-0.343605	0.0770845	0.505699	-0.421082	-0.167991	-0.459801	0.096428	-0.520414	-1.38628	-0.336892	-0.942101	-0.273796	-0.304663	-0.143513	0.0483587	-0.069917	-0.103044
young	0.635312	1.37542	1.08027	1.17165	1.29859	2.05982	1.86146	1.28644	1.67221	1.92968	2.18557	1.16752	0.770338	1.36699	0.523774	1.07083	2.24882	2.09709	1.50932	1.89517	1.02165	0.474601	1.34795	0.06143	-1.28448	0.173161	-0.129995	-1.66246	-0.57762	1.12834	-2.37321	0.447105	1.37489	-1.70615	-0.147393	0.733138	-1.34185	-1.47669	0.946381	0.24624	-0.788754	-0.180544	-0.813711	-1.43608	-1.20244
young	0.578503	1.58182	1.57098	0.453586	0.28623	0.849911	0.505547	-1.71011	-2.10868	-0.0372635	0.359158	0.11521	1.0746	1.43324	2.05491	0.671277	-0.781991	0.0997199	0.384838	0.098895	0.323388	0.369989	2.26152	1.60682	1.2446	0.374074	0.651875	-0.0790547	-0.989397	-0.856148	0.746475	1.30064	1.03543	-1.01363	0.692846	1.22725	0.138745	-0.954216	-2.60472	-3.13486	-1.16306	1.34469	2.58073	1.07536	1.54308
young	0.177725	-0.0594854	-0.613839	-0.770597	0.155888	0.222544	0.181875	-0.924415	-0.0627681	0.84501	1.39225	1.2558	0.00444176	0.765639	1.04102	0.972228	1.17611	0.592733	0.568887	0.0941429	0.956416	0.339164	0.296527	-0.158871	0.107619	1.54088	1.02999	0.272337	0.217759	1.31929	0.964388	-0.366517	-0.526558	0.0454971	1.17746	1.3875	-0.262228	-1.38934	-0.882995	1.34909	-0.0374095	-0.0454219	0.544968	0.886946	0.386932
young	-0.301922	-0.27809	-0.0977064	1.03349	0.261326	0.2193	0.527081	0.794592	0.28148	0.215903	0.47789	0.811498	0.14734	-1.07284	0.214514	1.50265	1.71427	1.39856	1.3759	1.58053	1.67745	1.15961	0.718103	0.144824	0.466375	0.31397	0.138525	0.624976	0.816025	0.710545	0.512776	0.66947	1.64903	0.907458	0.554836	0.857731	0.5197	-0.0803416	-0.409966	0.144702	0.368575	-0.181342	-0.039327	0.727625	0.410306
young	-1.06098	-0.18006	-0.0721858	0.00216335	-0.050868	-0.607444	-1.50131	-0.157537	-0.293703	-0.499543	-0.902811	-1.29809	-1.03564	-0.960889	0.10377	-0.137928	-0.43766	-0.0324783	0.015522	-0.22814	-0.416897	-0.172402	-0.0599043	0.837027	0.288879	-0.523625	-0.669853	-0.155052	0.750596	0.172334	-0.0638837	0.207167	-0.643346	-0.436553	-0.767162	-0.74046	-0.577734	-1.3483	-0.975465	0.321946	-0.300976	-1.48385	-1.13672	-0.312342	0.00291768
young	-0.185305	0.0911816	0.33606	0.0345591	-1.80091	0.0461101	0.688469	0.0477055	0.502476	0.557309	0.171722	0.239373	-0.40602	0.195622	0.45442	0.962347	0.689727	0.0726159	-0.14346	1.14385	2.25185	0.719853	0.758847	1.45095	1.546	1.11722	0.265171	0.296987	0.696261	0.373945	0.847921	0.509401	1.25351	1.3048	-0.469533	0.51753	1.29409	0.349267	1.63062	1.53063	0.562858	0.775435	0.759269	0.734095	0.816008
young	-0.979305	0.283362	2.8489	2.91946	2.17951	1.12827	1.27646	1.95154	1.28315	2.16721	1.01766	0.154601	0.610746	1.78148	1.60963	1.41257	-0.768712	-0.332101	0.593213	0.743533	0.958672	1.60103	0.891469	0.782428	0.690978	1.09911	-0.253541	-1.27127	-1.71029	0.75609	-0.123449	-0.0327084	-0.71436	0.347354	-0.610361	-1.4218	-1.54298	-0.988441	-1.22556	-2.25636	-3.26823	-2.0879	-0.621181	-0.235242	-2.76778
young	0.611654	0.421939	0.873692	0.800981	1.14595	1.26611	0.821895	-0.172065	0.45574	1.46136	1.43241	-0.25191	-0.197187	-0.513477	0.439987	0.265521	0.466366	1.19804	1.04281	0.488308	-0.248735	0.408937	0.175754	0.477305	-1.60531	-1.19356	-0.121609	0.470624	0.820874	-0.554981	-1.71043	-1.32858	-0.387365	-0.0184264	-0.624987	-0.839683	-0.264049	-0.201154	0.313562	-1.03168	-1.14181	0.863314	0.6957	-0.666923	-0.677768
young	-0.153273	-0.0273858	0.401526	1.20378	-0.284741	1.16764	1.05935	0.744518	0.316595	0.589925	1.11342	0.555202	1.27205	0.593841	0.0866295	0.867301	0.491157	1.05758	0.966619	0.360449	0.744011	0.613344	0.0222123	0.271884	0.129608	0.0233403	-0.154109	0.393265	-0.0877809	0.360616	0.687921	0.264114	0.0893943	0.329266	-0.0969889	-0.866717	-0.00437237	0.130458	0.716396	0.3484	0.195409	0.754618	0.333649	0.753687	0.432424
young	-0.241407	-0.563693	-0.21895	0.484019	0.0678187	0.372256	-0.185518	0.364722	0.372309	0.657353	0.570873	0.712657	0.578193	1.07018	0.875798	0.86234	1.00109	0.772401	0.367426	0.671209	1.67386	1.67687	1.75572	1.43127	1.66898	1.84641	2.24619	1.18824	0.658911	0.37774	0.479886	0.922554	0.822437	0.650526	0.876067	1.06282	1.33901	0.660534	0.669777	0.49863	0.392647	0.711889	-0.0441316	-0.0769919	-0.0926243
young	0.065034	-0.292218	-0.117761	-0.0539975	0.226586	0.594101	0.622141	1.14206	0.635055	0.53585	0.301954	-0.246691	0.0150674	0.0393061	0.396606	0.152648	0.553515	0.97369	0.159021	0.631539	0.900072	0.803418	0.902497	0.629602	0.706166	0.808312	0.471483	0.747976	0.934532	0.798534	0.207588	0.499012	-0.216804	-0.121772	-0.0532416	0.021116	0.213409	0.120407	-0.175998	-0.304968	0.179251	-0.0317669	0.353831	0.124378	0.403468
young	0.652292	0.240797	-0.028827	-0.129918	0.283049	1.7085	0.554546	0.137398	0.55026	-0.214014	-1.07255	-2.43007	-2.09912	-1.29493	-1.01411	-0.890465	-1.40305	-0.391354	-0.0285019	0.598516	1.91377	2.25395	0.833997	0.298596	0.444315	1.30168	0.399498	1.33184	0.241224	1.26049	0.747497	0.450596	0.53276	0.219544	1.75895	0.792815	-1.93596	0.62358	0.450962	0.467759	0.588844	-0.972018	0.343541	0.869789	-0.498789
young	-0.0844594	-0.505819	0.950951	1.2017	0.79551	1.05626	0.378484	0.683284	-0.42532	0.16917	0.222618	-0.226361	-0.344292	-0.133039	-0.422648	0.0183697	0.851095	0.79534	0.959634	0.505966	0.727981	-0.0872329	-0.57046	-0.221452	0.573322	0.327043	0.174614	0.343161	0.06632	0.478707	0.795714	-0.0913188	0.379698	0.440955	-0.0304749	0.502609	0.762823	0.330821	-0.0014834	-0.142155	-0.247258	0.122429	-0.598304	-0.887859	0.0222973
young	0.507685	0.018609	0.393144	0.140831	0.167263	-0.217191	0.756681	-0.228545	0.0409965	0.246547	0.477678	0.420972	0.503852	0.557561	0.422297	0.488409	0.57992	-0.0278662	0.764428	0.898926	1.16944	0.159036	0.683731	-0.0706272	-0.169378	0.0455979	0.0413507	-0.482663	-0.162864	-0.229555	-0.583694	-0.123121	-0.776075	0.083438	-0.0676808	0.0264843	0.157183	-0.323351	-0.0746516	-0.268255	0.461128	0.0471752	-0.114361	0.029273	0.253241
young	0.248234	-0.233536	-0.274086	-0.283689	0.0216446	-0.217626	0.149251	-0.321451	0.0925117	0.526051	0.502056	0.122418	-0.37409	-0.156017	0.0960603	-0.376575	-0.268964	0.3037	1.05371	0.497073	0.201977	0.29945	0.349375	0.298704	-0.300633	-0.704004	-0.450021	-0.762981	-0.370095	-0.777881	-0.838028	-0.275663	-0.263214	-0.274974	-0.722455	-0.98675	-0.712903	-0.286342	-0.420155	-0.792003	-0.860179	-0.334099	-0.192332	-0.16743	-0.876242
young	-0.447664	0.605919	1.14804	-0.667763	0.229734	-0.498641	0.0761943	-0.486031	-0.305739	-0.285539	0.925737	-0.480702	-0.296282	-0.694536	-0.946649	-0.893394	-1.11859	-1.18751	-1.66255	-0.759357	-0.562028	-0.946371	-0.385111	-0.797664	0.111416	0.144877	-0.509935	-0.182017	0.520556	0.522749	1.06858	0.169427	-0.00755619	-7.17183e-05	-0.0782017	-0.501028	-0.303508	-0.676171	-1.27816	-1.10149	-0.828596	-0.272394	-0.687087	-0.417449	0.461055
young	0.420097	-0.698204	-0.933186	-0.382189	0.686923	0.482125	-0.884016	-1.44146	-1.22604	-1.51371	-1.85459	-2.33405	-3.03294	-2.49973	-1.29784	-0.140294	-0.134895	-0.241393	-0.319761	-0.0526532	-0.224984	0.0520022	0.811823	0.730314	-0.0111789	0.847751	1.03424	0.596503	0.483148	0.390821	-0.936435	-0.85366	-0.0287047	-0.202451	-1.13536	-1.14825	-2.19885	-2.22745	-1.67469	-2.30786	-1.77528	-1.76922	-1.58832	-0.428606	0.0556042
young	0.0893523	0.329557	0.428046	-0.196169	0.0622889	0.475292	0.713809	0.0530792	-0.0537937	-0.161471	-1.27099	-0.878105	-0.806029	-1.25941	-0.150937	-0.123428	0.0785574	-0.168551	-0.0999522	0.290311	0.618575	-0.716056	0.0474143	0.191129	-0.60887	0.0324938	0.647558	-0.114563	-0.965352	-0.367735	-0.795142	-1.24671	-0.424077	-0.937267	-1.03389	-0.832034	-0.443311	-0.735693	-1.00941	-0.271792	-0.490238	-0.959573	-0.811493	-0.101731	-0.864095
young	-0.138457	0.0514614	-0.364754	0.383821	-0.299664	0.0753128	0.546219	0.290781	-0.207172	0.156171	0.91725	1.52494	1.2126	-0.324814	-0.160187	1.27175	1.56614	1.97203	1.28672	1.30069	2.25787	1.95025	0.808362	-0.233841	-0.138944	0.760314	0.476192	-0.586342	-0.687843	-1.11709	-0.410315	0.938371	0.280748	-0.151843	-1.09313	-0.143735	1.59372	0.353385	-2.30091	-3.10301	-0.699036	0.335432	-0.881553	-2.2124	-1.84305
young	-0.362375	-1.59473	-1.19472	-0.0672526	0.493209	-0.704861	0.141761	0.625622	0.421941	-0.191337	-0.549816	-1.39256	-1.84251	-1.55681	-0.707444	-0.0854427	0.44974	0.267877	0.966458	0.538781	0.259508	0.938554	0.834595	0.147695	0.0686012	0.159741	-0.472943	-0.557826	-0.0124266	0.439735	-0.313748	0.0147031	1.06559	1.51496	1.29942	1.0292	0.714747	0.971367	0.81755	-0.0498134	-0.0599699	0.483094	0.790745	0.723694	-0.447756
young	-0.410249	-0.455978	-0.531955	-0.160518	-0.270956	0.0620048	0.31484	0.260762	0.259679	-0.3961	0.0301495	0.497229	0.240477	0.154651	-0.0182284	0.057653	-0.137381	-0.160616	-0.215386	0.205393	-0.200791	0.311543	0.245499	-0.113222	0.318482	0.375531	-0.021898	-0.549481	-0.622047	-1.00404	-0.944341	-1.24454	-0.514246	-0.887632	-1.06935	-0.473862	-0.788631	-0.8808	-0.659008	-1.17998	-1.02169	-0.576639	-0.983504	-0.748826	-1.02616
young	1.24779	0.917792	0.232649	-0.609912	-0.0264235	0.71639	0.134854	-1.50916	-0.815343	0.949593	1.48654	0.345234	-1.22817	-0.890102	-0.26633	0.103355	-0.536644	-0.742329	-0.177908	0.148342	0.545512	0.489765	0.336393	-0.657711	-0.82577	-0.451229	-0.12081	-0.117409	-0.718781	-0.70634	-0.391867	-0.541376	-1.18893	-1.5802	-1.11243	-1.37529	-1.83971	-2.2035	-1.97665	-1.67228	-1.86133	-2.2438	-1.95567	-0.995645	0.258289
young	0.860944	0.618059	-0.142327	-0.468119	-0.462092	-0.0448282	0.0397213	0.39376	0.499994	0.880607	-0.618284	-1.63962	-1.64689	-1.20964	-0.944033	0.0199605	-0.749967	0.262584	-0.15462	-0.709551	-0.47116	-0.375585	-1.2661	-0.00597261	-0.759364	-1.44724	-0.443459	-0.849645	-0.494563	-0.444716	-0.763782	-0.58776	0.00979606	0.168703	-0.156326	-0.917022	-0.940293	-0.890089	-0.232939	-0.459889	-0.0406965	-0.742563	-0.304859	0.0767182	-0.482246
young	-0.315105	-0.389081	-0.74981	0.292179	0.551637	0.632478	1.07243	0.730931	0.628394	1.32551	2.00499	1.41439	0.783127	0.21216	-0.254157	-0.4369	-0.923966	-0.141141	0.110378	-0.132141	-0.251833	0.203574	-0.0223974	0.514003	0.858149	0.760858	0.483341	-0.0362281	-0.0849036	-0.0624596	-0.321186	-0.543598	-0.0348942	0.0246817	-0.0857051	0.0666439	0.631899	0.439092	-0.239773	-0.484904	-0.831397	0.260037	0.0798672	-0.348567	-0.271127
young	1.14689	0.475428	-0.802234	-0.624505	0.256763	0.601338	0.235797	-0.12012	-0.0311109	-0.342198	-1.17014	-2.4771	-1.53417	-1.20458	-1.57525	-0.885119	-0.583192	-1.04389	-0.82135	-0.273008	-0.447522	-0.696463	-0.74018	-0.642896	-0.123476	-0.851471	-1.02398	-0.473764	-0.730351	-0.628671	-1.00341	-0.836325	-0.0929848	-0.223529	-1.48052	-2.39712	-0.892883	-0.748154	-1.80949	-1.54948	-1.15182	-1.72635	-1.00478	-0.444033	-1.04061
young	0.532864	-0.481731	-0.943051	-0.235534	-0.429484	-0.173759	-0.290006	-0.447222	-0.161187	0.225791	0.0809236	-0.0542748	-0.591806	-0.726785	-0.132628	0.345804	0.674835	0.958305	0.887299	0.480101	0.709025	0.253367	0.0938256	-0.0905869	-0.830971	-1.04636	-0.965292	-0.679027	-0.897472	-0.300751	-0.260044	-0.947344	-0.694136	-1.03928	-0.851126	-1.01783	-1.15247	-0.92042	-0.617704	-0.441434	-0.439357	-0.944983	-0.754731	-0.970998	-1.30856

## Sheet: T1_dissimilar
Group/ms	0	20	40	60	80	100	120	140	160	180	200	220	240	260	280	300	320	340	360	380	400	420	440	460	480	500	520	540	560	580	600	620	640	660	680	700	720	740	760	780	800	820	840	860	880
old	-0.721119	0.689388	0.469591	-0.0234754	0.754501	1.75364	-1.27529	-1.0576	-0.32827	-0.317284	-0.131229	0.184051	-0.564538	0.020108	-1.26685	-0.523117	-1.02997	-1.21107	-0.275529	-0.427999	0.00931165	-0.439848	-0.527258	-0.93332	-1.95644	-1.35886	-1.12416	-1.44735	-1.6709	-1.4811	-1.66959	-1.77794	-2.08495	-2.25033	-1.86251	-0.561773	-2.84196	-2.64668	-1.47206	-1.65492	-0.782211	-1.00411	-1.17017	-0.393281	-0.858362
old	-0.136376	0.399347	0.281137	-0.106788	-0.428429	0.632295	-0.113769	-1.23485	-1.14238	0.147316	-0.584511	-0.898259	-1.4588	-0.929787	-0.970436	-1.50819	-1.1452	-1.43556	-1.57887	-0.996656	-0.677841	-0.944601	-0.977877	-0.84568	-0.987615	-0.884155	-1.24286	-0.980688	-1.53897	-1.41861	-1.07376	-1.63524	-1.23474	-1.57153	-1.30879	-1.63945	-1.86255	-1.45102	-1.61551	-1.15221	-1.61017	-1.28645	-0.963531	-1.30113	-1.2685
old	-0.23216	-0.040374	0.524433	0.212995	-0.333353	-1.35616	-1.15852	-1.97554	-0.765452	-0.135248	-0.589027	-1.45335	-1.20812	-1.58975	-1.5497	-1.57672	-1.81151	-1.56615	-0.853154	-1.00849	-1.08817	-0.504513	0.528685	0.579958	0.0498886	-0.778164	-0.264507	-0.65252	-0.678365	-0.356918	-1.11353	-1.57335	-1.43794	-0.372509	-0.366287	-1.98657	-0.67763	-0.592212	-1.60499	-1.25931	-1.34074	-1.29982	-1.25392	-1.0555	-0.767954
old	0.637127	-1.34314	-1.73311	-0.218129	-1.55662	1.25892	-0.603246	-1.46088	-0.833914	-1.18572	0.302311	-0.33691	-0.701676	-2.08582	-2.81745	-3.85964	-1.68295	-2.29426	-1.24215	-2.7128	-1.55903	-1.57614	-2.11179	-2.12294	-1.81299	-1.81384	-2.37216	-1.26132	-1.25237	-2.10224	-2.81664	-2.50673	-1.09898	-2.59716	-2.86319	-1.9355	-3.01339	-2.2305	-3.01855	-3.56733	-3.6586	-4.72401	-4.0629	-4.12108	-5.57504
old	1.18952	-1.06883	-1.51109	0.362533	-0.699837	-1.18387	-1.21736	-0.970056	-0.0512784	-0.334863	-0.641867	-0.587165	-1.15206	-2.37067	-1.76339	-0.821286	-2.73765	-0.767456	-0.928877	-2.01175	-0.403704	-0.278648	-0.555184	0.348634	-0.231475	-0.396993	0.0666006	-1.5176	-0.590188	-0.0843734	-1.17872	-0.918806	-1.06934	0.624383	-2.09771	-1.45627	0.278648	-0.330765	0.108061	0.11814	0.127531	-0.676679	1.04434	-1.37536	-1.3083
old	-1.13508	-0.214944	-0.213516	-0.272703	-2.21209	2.25031	0.664419	-1.79118	-1.19927	0.230418	-0.836906	-1.78772	-0.360526	0.0220903	-1.13145	-1.20157	0.246079	0.192921	0.0122587	-0.180475	0.0126563	-0.889331	-0.975911	-1.14591	-1.00836	-0.774843	-1.17777	-0.60141	-0.813423	-1.64157	-0.330388	-1.28122	-1.89261	-1.42398	-1.00026	-1.24103	-1.83616	-2.41235	-1.18752	-2.30912	-1.21819	-2.68047	-2.19384	-1.37278	-1.73437
old	0.280101	-0.0457061	-0.416078	0.623576	0.718324	0.47344	-0.746792	-0.675992	-0.972692	-1.42092	-0.299311	-0.702867	-0.557727	-0.134579	-0.209788	-1.06551	-1.75374	-1.03261	-1.4068	-1.62949	-0.864866	-0.0188291	-0.211524	-0.311273	-0.00959156	-0.263868	-0.126761	-0.892948	-0.725965	-0.392622	0.280806	-0.146217	-0.865944	0.00950411	0.369383	0.325064	0.121098	0.46156	0.598785	0.528887	0.562312	-0.057513	-0.583853	-0.50366	-0.13231
old	-0.0461747	0.229104	0.195195	0.216356	0.129884	-0.383645	-0.59634	0.0407677	0.207754	-0.182251	0.48195	0.217825	0.097703	-0.475579	-0.813879	-1.03875	-1.68706	-1.57642	-1.76723	-1.18223	-1.03156	-0.555774	-0.25465	-0.58975	-0.334233	-0.711492	-0.354662	-0.54194	-0.0300955	-0.20828	-0.506795	-0.621575	-1.10917	-1.53693	-1.36279	-1.12206	-0.895009	-1.02792	-0.703791	-1.32148	-0.998302	-0.758154	-1.30971	-0.853276	-0.545038
old	0.0444906	-0.558709	-0.459868	0.933087	0.290112	-0.587101	-1.43025	-2.82426	-1.46916	0.16234	-0.0976715	-0.560298	-0.170229	0.0967978	0.238766	-0.820684	-0.08089	-0.612594	-0.283231	0.19816	0.63612	0.0843631	-0.104441	-0.0944591	0.218952	0.0385763	-0.561078	-0.655903	-0.467513	0.242801	-0.872604	-0.957645	-0.817734	-0.58197	-1.16895	-0.943502	-0.996523	-0.803827	-0.787575	-0.605782	-1.57713	-0.666134	-0.448989	-2.18375	-1.80955
old	0.207409	0.190109	0.311571	0.373959	-0.375679	0.298888	0.447422	-0.0958553	-0.443834	0.413649	-0.378647	0.0170878	-0.059909	0.385417	0.222975	0.447702	0.579796	0.336713	0.123263	0.681903	1.44387	0.983688	0.960671	0.440885	0.709323	0.378817	0.639449	0.731726	0.660887	0.219398	0.582446	0.593041	0.649136	0.557803	0.376492	0.281011	0.579338	0.572436	1.25458	0.752667	0.628229	0.969588	0.952181	0.765686	0.90369
old	0.06092	-0.0133292	-0.56937	-1.08774	-5.21097	-1.65449	4.1262	-1.15333	-1.4495	1.98666	0.940667	-0.0737167	0.205242	1.8174	2.59336	1.13962	0.0316253	0.611549	0.742537	1.27671	2.254	-0.167336	1.06981	1.11883	1.31332	0.798202	0.517138	0.778903	0.282659	0.783054	0.922127	1.12782	0.669884	1.29137	0.163098	0.865079	0.921818	1.04505	1.6653	1.0274	0.599308	2.16651	2.74438	2.50499	0.488652
old	0.0420074	-0.556627	-0.0411061	0.36687	-0.344575	-1.3838	-2.304	-2.6763	-1.56423	-1.27327	-1.35145	-1.04709	-1.04118	-1.19359	-0.78569	-1.16026	-1.74772	-1.37244	-2.07986	-1.16623	-0.424711	-0.289606	-0.82781	-0.634454	-0.259506	-0.148669	-0.230039	-1.61162	-1.05679	-0.695556	-1.26836	-0.895179	-1.19319	-0.766848	-1.0757	-1.06692	-0.760092	-1.06297	-0.929818	-0.906928	-0.739558	-0.64633	-1.66184	-1.1793	-0.903461
old	-0.163773	-0.359835	-0.245683	-0.638002	-1.99461	-1.05173	0.399022	-0.621777	-2.68336	-2.34676	-1.18275	-1.34991	-1.63857	-1.43743	-0.818855	-0.920945	-1.34749	-1.47692	-1.87872	-1.387	-1.55288	-0.489884	-0.767889	-0.727262	-0.221862	-0.167374	-0.108587	-0.242554	-0.16107	-0.00684437	-0.703684	-0.696749	-1.4021	-1.42547	-0.701917	-1.52878	-0.914097	-1.32554	-1.76066	-1.49402	-1.2964	-1.19318	-1.53005	-1.26669	-1.24723
old	0.544358	-0.210698	-0.0932198	-0.308341	1.15334	0.380719	-0.0429586	0.423524	0.0506325	0.146318	0.443521	0.93367	0.725014	-0.34204	0.881136	1.00639	0.61685	0.662408	0.774826	0.699606	1.35001	0.747042	0.259126	0.154437	-0.28295	-0.257887	-1.03992	-0.76841	-0.8284	-1.23298	-0.581221	-0.169121	-0.691609	-0.875891	-1.15648	-0.667241	-0.444703	-1.48359	-0.96002	-1.10599	-1.55651	-0.568279	-0.699839	-0.658731	-0.530722
old	0.149164	0.442289	-0.35586	-0.318798	-0.992744	0.597858	0.368273	-1.3775	-0.750887	-0.235087	-0.0550182	0.935364	1.19116	-0.450725	-0.395786	-0.658176	-0.180175	-0.979535	-1.72636	-1.53227	0.99506	1.62557	1.0396	0.350129	0.238333	0.132418	0.57406	0.0173132	0.589975	0.370918	0.533369	0.490328	0.477377	0.506999	0.465733	-0.0224706	0.232689	0.0919708	-0.279821	-0.173512	0.173839	0.732008	-0.632677	0.611909	-0.202961
old	-0.69929	-0.389813	0.00305207	-0.58826	-1.33663	-0.00746813	-1.51304	-2.03248	-2.13897	-0.784801	-0.818294	-1.04523	-1.94955	-0.956345	-0.849252	-0.649218	-0.527735	-1.41337	-1.30147	-0.300619	-0.742014	-1.06335	-0.780322	-0.852094	-1.026	-0.18948	-0.322793	-1.13939	-0.160847	-0.76984	-0.378397	0.189266	-1.33294	-1.18238	0.432633	-0.400175	-0.729023	-0.784154	-0.939628	-0.496426	-0.381747	-1.31362	-0.718331	-0.0435483	-0.281941
old	-0.268896	-0.0844921	-0.1351	0.289231	0.205298	-0.27523	-1.60139	-2.11426	-0.283782	0.357319	0.36072	0.0498507	0.0318372	-0.353251	-0.43199	-0.465966	-0.280578	-0.416405	-0.560283	-0.183679	-0.22165	-0.284843	0.0568903	-0.593217	-0.523595	-0.0589614	-0.380836	-0.437801	-0.116265	-0.308592	-0.62398	-0.440414	-0.636461	-0.223063	-0.699827	0.00403581	-0.0157599	-0.37898	-0.354331	-0.0480873	-0.236652	-0.300909	-0.175187	-0.254016	-0.0922508
old	0.437493	-0.498678	0.681469	0.544658	-0.0977023	-0.472462	-1.69914	-2.0447	0.284636	1.35359	-0.0571388	-0.135522	-0.248328	-0.986562	-1.18364	-2.02743	-2.51906	-1.48852	-2.37267	-1.56811	-1.40001	-1.6121	-1.61292	-1.41857	-2.38993	-2.75622	-1.33136	-1.92358	-2.21941	-2.39635	-1.88711	-1.95002	-1.42378	-1.07574	-0.694599	-1.87036	-1.78162	-1.46961	-1.5958	-1.6628	-1.49369	-2.0658	-2.09974	-1.06093	-1.15107
old	1.8048	1.3619	-0.478575	-1.49863	-2.3306	1.77895	1.36319	-1.96685	-2.05085	-0.822708	0.413554	1.19897	0.561662	-1.16297	-0.539898	-0.385167	-1.79709	-1.21572	-1.032	-0.579358	-1.12025	-1.37238	-0.494197	-0.198828	-0.742604	-1.60786	-1.65782	-1.45381	-0.4851	-1.33912	-1.3532	-1.1741	-0.726952	-1.84355	-1.2955	-0.922522	-1.48363	-1.73571	-1.39872	-0.316047	-0.704328	-1.75259	-1.479	-0.408402	-0.406914
old	0.0276302	0.766709	-0.10895	-0.351348	-0.570246	-0.0630164	-0.548691	-1.34936	-1.33084	-0.0903156	0.191973	0.528483	0.285011	-0.533136	-0.162146	0.249623	-0.39731	0.234642	-0.164899	-0.218313	-0.108488	-0.0423425	0.318897	0.0856758	0.502423	-0.211904	0.00534761	0.949204	0.906288	0.802804	-0.0697515	-0.404467	-0.389858	0.576336	1.04044	0.859158	0.861962	0.352391	0.129806	0.194388	0.367589	0.37821	0.751148	-0.580971	-0.154716
old	-0.204952	0.896482	-0.369921	0.43291	-0.668526	0.105374	-0.791724	-1.27251	-0.977185	-0.585474	-0.218941	0.519834	-0.0198774	-0.15597	-0.691193	-1.41986	-0.126648	-1.16385	-0.231184	-1.35172	-0.445512	-0.739203	-0.942288	-0.316952	0.31897	-1.4089	-0.638993	-0.272407	-0.720174	-0.322835	0.264292	-0.526882	-0.255594	-0.524354	-0.47127	0.39118	-0.349599	-0.133504	-0.275484	-0.10138	-0.155908	-0.200563	-0.399493	-0.419392	-0.153625
old	-0.442885	-0.266149	-0.039792	-0.311104	-0.7324	-0.416145	-1.27208	-1.91756	-1.78076	-1.32892	-0.961585	-0.396297	-0.883648	-1.4612	-1.81603	-1.83591	-1.9141	-2.16561	-2.28154	-1.73285	-1.24313	-1.2427	-1.14107	-1.21945	-1.0856	-1.30999	-1.60156	-1.55452	-1.30966	-1.74141	-1.34703	-1.32099	-1.671	-1.42801	-1.37867	-0.961155	-1.9457	-1.33511	-0.965847	-1.26358	-1.7012	-1.89864	-1.54552	-1.97381	-2.02107
old	0.18379	0.378019	0.371781	0.0187776	0.13189	0.187898	-0.337367	-1.05822	-1.06301	-0.196494	-0.2436	-0.0972534	-0.233297	-0.502289	-0.875014	-1.03202	-0.65834	-1.07791	-0.647075	-0.916875	-1.0005	-0.706956	-0.582266	-0.508181	-0.877512	-0.327138	-0.322543	-0.323667	-0.803847	-0.443696	-0.315351	-0.137166	-0.0183027	-0.0815912	-0.124356	0.238869	0.181291	0.184244	-0.231367	0.353624	0.072171	-0.508133	0.295066	0.67659	0.739078
old	0.0356272	-0.0331782	-0.0434839	0.00828626	-0.0197037	-0.13834	-0.220908	-0.238162	-0.126068	-0.0705391	-0.0278251	-0.103745	-0.00661257	-0.156624	-0.109044	-0.124815	-0.161435	-0.169993	0.00311368	-0.0212868	-0.0404515	-0.100176	-0.0796222	-0.138986	-0.0566387	-0.214567	-0.0909323	-0.0432922	0.0199468	0.100115	-0.0993745	0.0567455	0.00474662	-0.0659625	0.00643727	-0.165283	-0.22566	-0.268006	-0.215801	-0.22818	-0.0169447	0.141503	0.0822542	0.0791816	0.419925
old	-0.279706	-0.23483	-0.956603	-0.763715	-0.953396	-0.665369	-0.570976	-0.779942	-0.995279	-0.311682	-1.25622	-2.15512	-1.64723	-1.31607	-0.962224	-1.41963	-1.48633	-1.90637	-2.15673	-1.81196	-1.50063	-1.45509	-1.71849	-1.92885	-2.07509	-2.33597	-2.32567	-1.93302	-1.62592	-1.25449	-2.28645	-1.90844	-1.99129	-2.15216	-1.54453	-1.39465	-1.34422	-1.33681	-1.47119	-1.81829	-1.48568	-1.73407	-1.8754	-1.83945	-1.9696
old	-0.41772	0.998722	1.60451	-0.292668	-1.23459	0.472395	1.80691	0.353491	-0.341885	0.783551	0.556474	0.586052	1.41135	1.67993	1.48505	2.03387	2.48416	1.86035	1.72627	2.78037	2.31968	3.41111	1.74448	2.45291	3.08291	1.45115	1.64335	2.69349	1.74293	0.858411	1.95886	0.942378	1.08623	0.402875	0.979305	1.2897	0.649754	1.26326	1.23003	0.912244	1.67924	1.69123	0.368055	1.37851	1.28813
old	-1.56405	-0.749923	0.505186	-0.636937	-1.199	-0.170741	-0.152217	-2.55536	-1.32597	1.34451	1.9598	0.374447	-0.636422	-0.542657	-0.882113	0.0198875	-0.633393	-1.93456	-1.25477	-0.806161	-0.274977	-0.414141	-1.12471	-1.05594	-0.403017	-0.0534343	-0.342238	-1.15085	-0.716183	0.571279	-0.775683	-1.69681	-1.48128	-0.674018	-1.88401	-1.21794	-1.11493	-1.96474	-1.23973	-1.09726	-1.04118	-1.65199	-1.6536	-1.09182	-0.95559
old	-0.247774	0.100643	-0.0463314	-0.465596	-1.01091	0.799678	-0.288229	-2.49486	-0.905771	0.438592	-0.247795	-0.456154	-0.788926	-0.583061	-0.403245	-0.883042	-1.1179	-1.50489	-1.37809	-1.43912	-0.645236	-0.32352	-0.760542	-0.770294	-1.37517	-1.35774	-1.23003	-0.89222	-0.68198	-1.2942	-0.963303	-0.737871	-1.23931	-1.07919	-1.00366	-1.09587	-1.17329	-0.590883	-1.14934	-0.594385	-1.11159	-0.196792	-0.327368	-1.04858	-0.84681
old	-0.164739	-0.175855	-0.261726	-0.0914886	0.394438	0.88568	0.225726	-0.654379	-0.38443	-0.236977	0.370268	1.74138	0.317489	-0.349288	1.14964	0.607849	-0.230128	-0.228257	0.227113	1.43385	1.2426	1.31696	1.44915	2.50581	1.7538	0.662864	1.51329	0.837608	1.65073	0.291816	-0.644096	0.425539	0.691746	-0.0316917	-0.348449	-0.49087	-0.389774	-0.276704	-1.16582	-0.464328	-0.693486	-1.0527	-0.616011	-1.55514	-0.918634
old	-0.166823	-1.20069	-0.111628	0.664545	-2.66329	-1.71162	-0.806157	-2.76884	-2.18476	-1.18168	0.0898448	-0.283062	-1.34908	-1.46637	-1.87529	-0.622587	-0.404486	-1.42804	-0.588454	-0.836766	0.343359	1.59947	0.0104322	-1.32448	-1.04714	-0.676564	-0.85465	0.186962	-0.310961	-0.932102	-0.78475	-0.854609	-0.235401	0.361084	-0.730833	-1.341	-1.92978	-1.00729	-0.116865	-0.478717	-0.685461	-1.87187	-0.585415	-0.301174	-2.29992
old	-0.284705	0.228375	0.317683	-0.309078	0.00702888	-0.318502	-1.27158	-1.7745	-1.30655	-0.0939138	-0.834661	-1.20262	-0.9488	-0.857088	-0.563035	-1.15424	-2.01731	-1.70845	-2.58054	-2.329	-1.24035	-2.31751	-1.09002	-0.958769	-0.848211	-1.3307	-1.03627	-1.12201	-0.324167	-1.47204	-1.7118	-1.25117	-1.10445	-1.32159	-1.1524	-1.3534	-1.1954	-1.60808	-1.72943	-1.17999	-1.41505	-1.09765	-1.24129	-0.7305	-1.2427
old	-0.0530287	0.463025	-0.838875	-0.256154	0.296436	1.19766	0.513954	-2.16564	-2.92307	-1.95616	0.498811	0.476745	-1.27901	-1.17274	-1.66855	-1.33838	-1.43187	-0.519501	-2.60224	-3.05299	-3.13249	-1.6653	-1.90844	-0.911465	-1.32756	-1.17049	-0.371631	0.0526282	-1.16444	-1.45433	-1.78615	-0.97565	-0.768469	-1.36606	-2.17233	-2.50268	-2.02816	-2.121	-2.43381	-0.410806	-1.35363	-3.24415	-1.08267	-1.1825	-2.6977
young	0.166744	0.286186	0.985873	0.889248	-0.469931	0.843275	-0.0696291	0.636299	-0.0374771	0.757503	0.914992	0.585809	0.909073	0.84479	0.195251	1.23216	0.95177	0.95061	1.13348	0.292702	-0.136241	0.832401	0.667698	0.468639	0.281447	0.245837	0.725882	-0.286504	-0.341994	0.105777	-0.0517666	0.275714	0.0967299	-0.249591	0.803595	-0.884717	-0.786471	0.73184	-0.893628	-0.164641	0.212756	0.102647	0.665121	-0.489444	0.0605726
young	-0.332692	-0.368772	-0.321802	0.128214	0.64642	-0.0705362	-0.0615961	0.155228	0.282528	0.877244	1.13026	0.188159	-0.186645	-0.888781	-0.781925	-0.57387	0.440816	1.07371	0.737158	1.59574	1.56089	1.30869	0.863044	0.931157	0.833012	0.609417	0.514074	0.405996	0.255683	0.538048	0.701633	-0.0241882	0.572979	0.55559	0.565778	0.090928	0.767562	0.903508	0.772897	0.773855	0.582521	0.787852	-0.0452169	0.828126	0.77266
young	0.263052	-0.420379	0.406814	0.869634	0.881039	-0.447152	-0.628599	-0.291515	0.484984	1.4417	1.69517	0.471933	-0.574224	0.123801	0.911594	0.420779	-0.13939	0.636406	2.24277	1.60147	-0.401601	0.73766	1.38446	0.937057	-0.376035	-0.8283	0.42161	0.614202	-0.293948	0.00171879	0.137102	0.289255	-0.720306	-0.586255	-0.386799	0.732133	-1.21388	-1.87035	-1.32625	-0.263492	-0.39784	-2.13902	-1.38578	-0.703222	-0.441374
young	0.173367	-1.3402	-0.488243	0.221695	0.60876	0.0590066	-0.46855	-0.903648	0.0466103	0.585753	0.538392	-0.493971	-1.57689	-2.06564	-1.67791	-2.30043	-2.68468	-2.24071	-2.3763	-1.46517	-2.12194	-2.28317	-1.90469	-1.78109	-1.15163	-1.70725	-1.89932	-1.04005	-0.931058	-1.15184	-1.17307	-0.926072	-1.47746	-0.457538	-0.0581409	-0.936013	-1.0651	-0.000199294	-0.478927	-0.519832	-0.142858	-0.234434	-0.285042	-0.837768	0.430173
young	-0.649115	0.0909284	0.90933	-0.252582	-0.154127	-0.229894	-0.612735	-0.453616	0.3058	0.0201063	0.297497	-0.18008	-1.02717	-0.894788	-1.29139	-1.07207	-1.72385	-1.3345	-1.75007	-1.34612	0.178945	0.158528	-1.05555	-0.683519	-0.769196	-0.961292	-0.472899	-1.40762	-0.890217	-0.273408	0.118771	-1.22989	-0.862767	-0.754894	-1.08493	-1.67163	-1.39833	-0.395639	-0.926846	-0.43781	0.223904	-1.24728	-1.14106	0.520875	-0.396178
young	0.522437	-0.576355	-0.101542	0.40532	-0.0282029	-0.567326	-0.790722	-0.660799	-0.427933	0.00176502	0.380613	-1.19392	-0.42989	0.829197	-0.293978	-1.04091	0.743148	-0.313906	-0.0923765	0.135951	-0.579768	-0.495765	0.0670053	-1.43638	-1.66009	-0.591279	-1.56925	-2.47741	-1.40417	-1.86888	-2.56768	1.24446	-0.712905	-3.83255	-0.513002	-0.0389726	-3.14477	-1.63324	1.47176	-2.02888	-3.6045	0.192231	0.875835	-3.32887	-1.92293
young	-1.92415	-3.58127	-2.48111	-0.0252303	0.949798	-0.874158	-1.90532	0.422744	2.74027	2.1495	-1.08125	-3.40418	-3.93289	-1.48995	-0.786562	-1.57279	-0.97573	1.04754	1.58643	0.473326	-1.60063	-2.85326	-1.90142	-0.979041	-2.06261	-1.60907	0.641015	2.93488	0.992183	-2.67217	-3.88942	-4.51029	-2.92393	-0.663122	-2.30619	-3.06735	-0.276797	1.78546	2.55774	-1.15125	-3.88881	-3.28085	-2.44919	-0.50314	-0.475455
young	0.157321	-0.164008	0.40237	-0.218992	0.0787987	0.049416	0.229587	-0.241763	0.0225852	0.816071	0.872488	0.784928	0.543879	0.860979	0.491194	1.0449	1.55217	1.1527	1.94358	1.60853	1.65348	1.77066	1.1819	0.80614	0.355565	1.00057	1.52153	1.56144	1.39186	0.609059	0.353909	0.338773	-0.41707	0.159343	0.307365	0.158578	-0.383104	-0.501609	-1.06697	0.192661	-0.193304	-0.400372	0.466049	-0.60385	0.47756
young	0.273178	0.747878	-0.156003	0.567895	0.998593	0.262529	-0.169339	-0.296564	0.4262	0.454286	0.715047	0.534839	-0.00610741	0.00148579	-0.00906285	0.0731279	1.1971	0.942318	1.34305	1.7763	1.38884	0.536561	0.0272021	0.0812677	-0.202264	-0.0471491	-0.263799	0.111692	-0.0736763	0.203611	-0.0823943	-0.26354	0.39106	0.194307	-0.949758	-0.21515	0.298066	0.401644	-0.12909	-0.357665	-0.293773	-0.148908	-0.406304	-0.666317	-0.0845903
young	-0.275449	-1.35207	-0.843967	-0.601275	-0.340852	-0.100385	-0.676857	-0.517032	0.266017	0.631503	0.0898009	-0.372098	-0.426318	-0.13795	0.382729	0.600816	0.514774	0.759837	0.702402	0.305813	0.659761	0.463694	0.117	0.263349	0.299799	-0.894059	0.0566253	1.12068	0.423589	0.323247	-0.839175	-1.10964	-0.306767	-0.0675669	-0.604056	-0.959741	-0.558663	-1.40368	-1.26544	-0.00438573	-0.190678	-0.380315	-1.62739	-0.591813	-0.0475258
young	-0.00135828	0.637083	0.910382	-0.352038	-2.36638	-0.284823	0.410951	-0.627187	0.77226	1.06113	-0.451431	0.365832	0.533721	0.0129534	0.295099	0.285261	0.181845	0.484811	0.112364	0.781824	1.74577	1.10626	0.565667	1.31296	1.24684	1.56748	0.0272608	0.0558673	0.915127	0.665569	1.0849	0.644863	0.284152	0.58704	0.505157	-0.261897	-0.174236	0.478528	-0.406478	0.149307	0.610529	0.981198	0.407187	-0.121926	0.0435836
young	-1.28474	2.2661	3.28259	1.228	-1.11484	-1.3909	1.32304	1.90923	-0.757052	-2.60399	-2.58403	-1.01708	-0.811496	-0.223921	-0.684199	-0.61608	-1.45377	-1.07502	-1.73433	-2.72926	-1.30522	0.350747	-1.48855	-2.43781	-0.677758	-0.428217	-0.865594	-3.57186	-2.33842	-0.437637	-1.12791	-2.43394	-2.94941	-1.60276	-0.544615	-1.56774	-4.21351	-5.54227	-0.370832	0.0499174	-0.312224	-4.49614	-6.08551	-3.58491	0.0488019
young	-0.959946	-0.458571	-0.266101	-0.596372	-1.81299	-1.76132	-1.98028	-2.61283	-1.62683	-0.228389	-0.303846	-0.542789	-0.925319	-0.528364	-0.686046	0.0762485	0.0440233	0.32903	0.639527	0.856978	-1.17401	-2.0178	-0.834821	-0.603376	-0.611757	-0.39818	-1.09944	-1.13938	-0.29999	0.50871	1.47193	-0.33095	-0.228326	-1.71474	-0.75609	1.31972	-0.641947	-0.922745	-1.02326	-1.06993	-0.414509	0.511201	-0.319533	-0.395117	-0.668411
young	-0.174335	-1.15303	0.0686049	0.754002	0.548106	0.261064	-0.686189	-0.511353	-0.400514	-0.24684	0.496726	-0.111265	-0.176983	-0.00658137	-0.175253	0.317531	0.17669	0.650634	0.0751342	0.830836	0.132082	0.537829	0.0579686	-0.0872059	-0.814277	-0.126664	-0.0400363	-0.823844	0.217389	-0.835768	0.13215	0.213856	-0.422113	0.185852	-0.327444	-0.010582	-0.430736	-0.0168352	-0.000782588	0.279644	0.331776	0.383203	0.0940334	0.422178	-0.0912033
young	0.761544	0.670809	0.859062	0.40981	0.438897	0.78882	1.21257	1.29336	1.41828	0.96793	0.50306	1.06302	0.948756	1.14168	1.10146	1.18969	0.654282	-0.110677	0.334369	0.351795	0.709584	0.876489	1.07696	0.780361	0.656312	0.708339	0.311104	0.684665	-0.00555014	-0.475365	-0.738007	-0.713011	-0.25942	-0.221521	-0.0669256	-0.229449	-0.223531	0.315746	-0.190049	-1.25891	-0.440538	-0.0741355	-1.0973	-0.788256	-0.409164
young	-0.170792	-0.344962	0.293773	-0.0135774	-0.709049	-0.60703	0.399512	0.818172	-0.0797411	0.125747	-0.401212	-0.665743	-0.402774	-0.958526	-0.680802	-0.241797	-0.0531167	-0.29415	-0.0477804	0.107626	0.466934	0.856165	0.837944	0.00886429	-0.0561574	0.264428	0.0607088	-0.50182	-0.0343842	-0.15831	-0.419088	-0.927364	-0.277591	-0.423794	-0.469766	-1.02589	-0.48451	-0.49558	-0.504917	-0.446944	-0.654629	0.0663225	0.0323609	0.203286	-0.396266
young	-0.0445425	1.24594	-0.958916	-0.0943366	1.1627	-1.18722	-1.70037	-1.49179	-0.626824	-1.05508	-0.581377	-1.4463	-2.07001	-1.53634	-1.65298	-0.44574	-1.22143	-0.352634	-0.579825	-0.673528	-0.270697	0.378654	-0.646395	-1.70814	-0.618446	0.372504	-0.147397	-0.0764847	-1.29868	-1.2787	-1.07096	-0.49689	-2.01435	-1.37623	-0.110802	-2.66673	-1.38364	-2.35265	-1.60953	0.103146	-0.747946	-1.43088	-2.09863	-1.62673	0.87112
young	-0.24886	-0.0327403	-0.578675	0.46962	-0.187199	0.133783	-0.382061	-0.584925	-0.66306	-0.707149	-0.838952	-1.26914	-0.895125	-1.04061	-1.41751	-1.23524	0.384072	0.854325	0.598405	-0.175414	-0.101107	1.04032	-1.01393	-0.382029	-0.589359	-1.21254	-0.00630657	-0.288923	0.0630376	0.407428	-0.00537059	-0.0903817	0.100233	0.307175	0.162848	-0.875904	-0.654825	0.0754272	0.00258965	0.0793579	-0.375135	-0.390631	-0.717717	-0.769588	0.187315
young	-0.0827477	-0.0312504	0.12644	0.0664382	0.118647	0.519738	-0.286915	0.291961	0.343139	0.679935	0.34947	0.284028	0.302324	0.786119	0.726829	0.437332	0.488202	0.823697	1.07127	0.967635	0.62211	1.03541	0.831078	0.693171	0.545531	0.216629	0.219447	0.178006	0.326439	0.624205	0.0387606	-0.314279	-0.558261	-0.0590873	0.163022	0.0169256	-0.904616	-0.0463877	-0.385887	-0.0340801	-0.0644788	-0.608339	0.149702	-0.0644506	0.0512473
young	0.21155	0.289789	-0.201062	-0.660304	-0.311969	0.170083	-0.175613	-0.371751	-0.187572	0.635113	0.7719	0.405722	-0.536088	-0.20718	0.365703	0.477745	0.173975	0.861057	1.33532	0.844759	0.293017	0.144801	0.464097	0.814544	0.0400796	-0.730834	-0.716138	-0.532892	-0.575503	-0.54267	0.0957098	0.0433313	-0.301293	-0.380276	0.21223	0.628927	0.592362	0.208622	-0.60346	-0.357067	0.722299	0.52816	0.30682	-0.127879	0.585622
young	-0.483223	0.245366	0.086133	-0.0266918	-0.231819	0.221579	0.636246	0.367513	0.697674	0.38191	0.432866	0.253722	-0.316983	0.0816244	0.0486191	-0.266849	-0.412586	-0.038905	-0.135514	-0.440711	-1.2865	-0.416804	0.664068	0.270841	-1.20991	-0.460108	0.226372	-0.0146342	1.39968	0.142969	-0.976619	0.0781853	1.23323	-0.104422	-0.547335	-0.153171	1.19196	0.418098	0.450085	0.104803	0.220008	1.35689	2.11272	0.351545	0.41828
young	0.519698	0.662933	0.611305	0.241493	0.569814	0.167601	-1.00631	-1.07593	-0.216374	-0.922664	-1.80184	-2.17296	-2.24245	-1.72028	-0.707657	-0.12492	0.241635	0.710381	0.910459	0.36581	0.683572	0.969271	1.00705	1.39917	1.25466	1.24963	1.25321	1.48644	1.17399	0.319784	-0.433995	-0.283022	-0.709567	-0.0821491	-0.487365	-1.67403	-1.60485	-1.35065	-0.872826	-0.478745	-1.2948	-1.84603	-0.959486	-1.2546	-1.65409
young	0.431806	0.492897	0.0181744	-0.219494	0.350135	0.0811092	-0.103158	-0.299322	-0.476621	-0.00770168	-0.104194	-0.24762	-0.345775	-0.784643	-0.0899446	-0.171954	-0.175813	0.68047	-0.351736	0.560041	1.10939	0.744859	0.217906	0.574328	0.596608	0.981997	0.649944	0.283723	0.452819	0.0141896	-0.559117	-0.566279	0.170139	-0.00414278	0.755038	-0.0661904	0.411094	-0.173561	0.390998	0.0505111	0.190643	0.0689916	0.971409	0.0436062	0.135068
young	0.560979	1.68667	1.06076	0.10271	0.143761	1.01186	0.779876	0.116276	-0.00103384	0.275072	0.794493	1.53422	1.54311	0.36801	-0.100425	0.938818	1.53366	0.634875	1.10715	1.26933	1.26625	1.7452	1.89476	1.08155	1.03918	0.597507	1.22053	0.897286	0.991578	0.084803	-0.0472935	0.632631	0.787761	0.668675	0.547728	-0.590968	0.503971	1.90084	1.72549	-0.466247	-0.761588	1.22909	1.9056	1.39592	0.0177385
young	-0.490421	-1.64677	-1.38804	-0.748222	-0.273559	-0.737393	-1.61974	-1.57361	-1.45286	-0.619185	-1.31612	-2.05481	-1.39579	-1.06109	-0.89948	-0.129215	-0.504427	-0.285729	-0.554496	-0.645911	-0.412203	-0.307929	-0.715172	-0.192403	-0.0205222	-0.799948	-1.01654	-0.901884	-0.97146	-0.487352	-1.47921	-1.04131	-0.918095	-0.881222	-0.972727	-0.831509	-0.689116	-1.52799	0.0092165	0.331363	-0.966862	-1.55535	-0.821113	0.252692	-0.180426
young	-0.172316	0.174939	0.621262	-0.139896	-0.1624	0.330707	0.00036332	0.533668	0.0913113	-0.459268	-0.381609	0.105588	0.050514	-0.594545	-0.173955	-0.0217992	-0.269554	0.269652	-0.0883433	0.049899	0.495748	0.34467	0.89345	0.528803	0.168311	0.347562	0.0813736	0.193152	0.375689	0.212454	0.143453	-0.937692	-0.481329	0.284202	-0.20351	-0.0325758	0.338816	-0.319178	-0.618456	0.376103	-0.312572	-0.584684	-0.601026	-0.507642	-0.545477
young	0.274587	-0.209848	-2.07743	-1.32784	0.881754	0.71467	-0.479042	-0.385403	0.0633867	0.109271	0.0801617	0.0123878	-0.64839	-0.251294	-0.320081	0.516124	0.47552	-0.74135	-0.530644	0.714167	1.80594	1.31966	0.854885	-0.075833	-0.02611	0.500532	0.100384	-0.267102	-0.0966059	0.245082	-0.89471	-0.520393	-0.152444	-0.711253	-0.871334	-0.898725	-1.27057	-1.16453	-1.11221	-0.64037	-2.29557	-2.58982	-0.954913	-0.252247	-1.79463
young	0.251295	0.267789	1.18514	-0.324957	-0.122953	-1.4273	-0.551516	-0.343832	-0.345732	-1.03919	-0.765431	-0.81845	-1.27355	-0.740478	-1.49389	-0.722783	-0.405332	0.135232	-0.728639	-0.959043	-0.944131	-0.585636	0.00370301	0.185396	-0.891924	-1.66161	-0.29554	-0.585939	-0.933193	-0.968197	-0.0148999	0.0260126	-0.282838	-0.145101	0.128692	-0.425374	0.0877382	-0.441974	-0.109357	-0.284275	-0.719463	-0.546384	-1.27731	-1.37756	-1.03216
young	0.106991	-0.572523	-0.863127	-0.500044	-0.629238	-0.306432	-0.393386	-1.27811	-0.140031	1.16296	1.77899	1.56761	0.541729	0.043345	0.0906795	0.242092	0.323858	0.0521736	0.367812	0.819227	0.911439	0.938271	1.14374	1.10427	0.440287	0.362423	-0.103563	0.113504	0.196246	0.0729005	-0.305779	0.645149	0.200769	0.268516	0.0378195	-0.807384	0.201582	0.858195	-0.256177	0.378994	0.845197	-0.0680098	0.237434	0.05586	0.593186
young	0.0793274	0.109243	0.477146	-0.0251489	0.375543	0.911963	0.75881	0.134368	-0.556762	-0.567235	-0.605535	-0.081364	-0.24326	-0.962164	0.00187512	0.467376	0.422069	0.797161	0.756856	1.04513	1.2123	0.736324	0.299521	0.13458	0.226722	0.586698	0.507316	0.319043	0.60911	-0.196592	0.0200493	0.709395	-0.188145	-2.18176	-0.839062	0.651472	0.177191	-1.4612	-0.999569	0.248969	0.859631	-1.19789	-2.09993	0.195155	0.900965
young	0.0920954	0.0649942	0.0727899	-0.0339642	-0.0281398	0.433645	0.234664	0.151283	0.446319	1.26444	0.781084	0.483373	0.00811682	-0.0556237	-0.338328	0.293144	0.867543	1.17927	1.47721	1.48868	1.00651	0.922723	0.737673	1.24581	0.383228	-0.406353	-0.733113	-0.689963	-0.703329	-0.670876	-0.165477	-0.429238	-0.767103	0.200605	0.0335264	0.0706399	0.308973	0.568387	0.228966	-0.186639	0.241429	-0.0183354	0.303393	0.357273	-0.0691718

## Sheet: T4_same
Group/ms	0	20	40	60	80	100	120	140	160	180	200	220	240	260	280	300	320	340	360	380	400	420	440	460	480	500	520	540	560	580	600	620	640	660	680	700	720	740	760	780	800	820	840	860	880
old	0.539013	1.1774	1.13928	1.5179	2.61477	1.7124	-0.80462	-0.996252	0.0808442	-0.541605	1.42853	1.2768	1.47838	-0.019904	-0.765484	-1.11244	-2.30084	-2.99364	-2.16772	-1.59486	-2.30563	-2.8382	-3.08022	-2.82331	-1.86632	-3.1	-2.89459	-2.39772	-3.11405	-2.78333	-2.4429	-0.994286	-3.52387	-2.51669	-3.15015	-2.65866	-1.67261	-2.24136	-2.85257	-1.01987	-1.21636	-1.45442	-0.557753	-0.728322	-1.3664
old	-0.72563	-0.0887496	-0.0572806	-0.355731	-0.56496	1.00413	-0.281076	-0.90833	-1.31023	-0.646063	-0.502618	-1.15378	-0.133501	-1.3795	-1.36362	-0.716414	-0.702417	-1.04433	-0.795735	-0.196659	-0.631433	-1.11653	-0.582146	-0.441278	-1.42547	-0.711988	-1.17755	-0.849716	-1.25206	-0.638387	-1.49002	-1.38209	-1.83267	-1.43974	-1.09735	-1.30604	-1.30272	-1.69499	-1.08235	-1.05605	-1.51248	-1.84958	-1.42339	-2.10151	-0.960269
old	-0.621992	0.764616	0.395359	-0.514455	0.660024	0.0505566	-0.198564	-2.36055	-1.06068	0.883009	1.30159	0.353236	-0.566272	-1.75988	-1.06131	-0.497676	-0.472469	-0.67751	-1.03873	-1.44229	-0.985276	-0.184991	-0.40076	-1.05441	-0.987623	-0.690859	-0.444557	-0.950265	-1.67941	-1.39489	-1.21903	-1.56708	-1.12475	-1.6724	-1.72164	-0.71706	-1.07184	-0.85143	-1.60792	-1.84448	-1.67514	-1.19103	-0.607926	-1.73872	-1.71526
old	0.0752247	0.448193	-0.77374	1.04536	-0.435647	0.820349	-1.43569	-1.73429	-0.0192068	1.89645	1.20394	1.51857	0.596815	-0.345536	0.259613	-0.320723	-2.68795	-0.980437	-0.610985	-1.43713	-0.220192	-1.85703	-1.86963	-1.51228	-1.24407	-1.01809	-2.25932	-1.01955	-0.852253	-1.10116	-0.65334	-0.355691	-0.55214	0.188769	-1.08725	-1.74921	-1.51987	-2.60412	-1.13236	-0.711817	-2.60363	-2.36799	-3.07619	-1.709	-0.797291
old	0.143983	-0.690155	-0.774981	1.39673	-0.699628	-2.25195	-2.70954	-0.700026	-0.072571	0.187789	-0.819301	0.700253	-1.51369	-2.51888	-0.397886	-3.09159	-2.9035	-1.40453	-3.17674	-0.129048	-0.609279	-1.192	0.0464932	1.08582	-1.46597	-0.417302	-0.630601	-2.17183	-1.344	-1.85314	-1.43718	-0.785438	-0.521929	-0.793333	-0.913566	-1.49271	-0.664441	-0.357428	-0.912014	-1.77398	-0.403546	-1.1197	-2.40976	-1.88312	-0.600591
old	0.582836	-0.35805	-0.36887	0.521313	-0.344769	3.0133	2.15747	-1.38556	-1.18678	0.614316	-0.38519	-0.727441	0.125905	0.261145	-1.39803	-0.512564	-0.451608	-1.2173	-1.71699	-0.946536	0.217447	-1.20417	-1.28854	-1.70114	-1.57908	-1.92188	-1.01706	-0.558228	-0.572266	-0.321559	-1.12554	-0.412392	-0.682897	-0.691954	-1.44861	-1.08416	-0.283038	-1.63721	-0.448384	-0.637067	-0.84498	-1.05584	-0.516369	-0.345806	-0.657233
old	-0.00304011	-0.23521	0.142738	-0.192627	-0.810426	-0.00680566	-0.0771436	-1.01373	-0.820094	-1.30333	-1.11537	0.169668	-1.10068	-1.09032	-1.85348	-2.25096	-1.77261	-1.10017	-2.00045	-2.3141	-2.104	-2.19614	-1.81041	-2.74387	-2.22979	-1.7488	-1.5673	-1.2391	-1.81789	-1.71141	-2.31545	-1.88959	-1.69139	-2.14732	-1.75194	-2.075	-2.10956	-2.17326	-2.10759	-1.49003	-1.81513	-1.35725	-0.455776	-1.13645	-1.88115
old	0.362877	-0.71167	-0.356308	0.268155	-0.458166	-1.83485	-1.85999	-0.692407	-0.418282	-0.590655	-0.580251	0.507634	0.0652815	-0.736292	-0.630325	-1.35701	-2.44417	-2.26378	-1.63826	-1.20916	-1.88132	-1.17039	-1.23032	-1.32093	-0.990583	-1.68611	-1.33846	-0.348948	-0.488452	-1.03454	-1.0509	-1.7599	-1.00448	-1.36257	-2.2784	-1.97545	-0.792975	-1.77013	-1.57627	-1.74318	-2.45648	-1.60602	-0.459762	-1.81087	-1.12523
old	0.0245458	-0.624563	-0.452748	-0.21262	-0.354265	0.445559	0.0589287	-1.31447	-1.05469	-0.160126	0.77856	-0.218803	0.174468	0.520662	-0.38766	-0.754196	-0.869919	-0.706056	-0.259047	-0.065186	-1.49186	-0.776481	-0.15929	-0.310758	0.0920242	0.221174	0.107173	-0.194899	0.299439	0.522891	-0.347824	0.110162	0.660355	0.0274319	-0.195486	-0.208427	-0.0334315	-0.0869055	0.703005	-0.389463	0.173101	-1.4775	-0.551494	-0.174031	-0.877792
old	-0.256559	-0.260584	-0.34654	-0.803846	-1.69434	-1.05647	0.395449	-0.00949111	-0.36253	0.175278	-0.138644	-0.533705	-0.682748	-0.142885	-0.00120412	-0.227	-0.410384	-0.301187	-0.305657	0.424567	-0.441547	-0.0497654	0.541221	-0.570796	0.407018	-0.0325345	0.439181	0.0460448	-0.373761	0.302647	-0.118103	-0.0513885	0.261738	-0.0620166	0.0725723	-0.150629	-0.448988	0.0599087	-0.250262	-0.180511	-0.0398232	-0.00472322	-0.201998	-0.1567	0.157505
old	0.505747	-2.08875	-1.41581	1.41536	-5.49252	-2.15163	2.47698	-2.0291	-2.2679	0.459296	-0.467209	-0.520904	0.220509	1.11056	-0.645415	-2.03614	-1.83838	-1.73692	-2.98705	-1.21667	0.170683	-0.624293	-1.62149	-1.63848	-0.600023	-1.98492	-0.773859	-0.832879	-2.18171	-1.829	-0.938221	-1.73974	-1.97732	-1.00198	-1.67189	-1.62037	-1.20538	-1.30871	-0.556026	-0.609503	-1.836	-1.00059	-1.68848	-1.04742	-1.10612
old	-0.314287	-0.399525	-0.0855453	-0.390333	-0.677283	-2.51852	-3.63296	-2.18249	-1.5861	-1.46253	-1.26685	-0.910769	-1.11397	-1.83025	-1.14868	-2.08629	-2.48946	-2.59941	-2.51042	-1.72195	-0.628075	-0.790692	-0.604241	-0.692231	-0.769402	-0.700593	-0.0232263	-0.655665	-1.21664	-1.04677	-1.28158	-1.47442	-1.39112	-1.34453	-1.59164	-1.72263	-1.90015	-1.82818	-1.79905	-1.23181	-1.14453	-1.47325	-1.33565	-2.03999	-2.13355
old	-0.0192903	0.248933	-0.174704	-0.222459	-1.69714	-1.39215	0.202051	-0.709703	-2.39145	-1.56206	-1.01463	-0.844926	-1.03805	-0.722533	-1.31922	-0.742846	-0.362284	-0.582771	-1.14389	-1.90312	-0.468136	-0.4935	-0.396584	-0.795041	-0.204114	0.0505911	-0.0929201	-0.136354	0.0601684	-0.0683353	0.0852296	-0.251982	-0.981428	0.0331122	-0.411639	0.0931191	0.100208	-0.518501	-0.339555	0.220058	-0.116585	-0.306554	-0.994352	-0.98019	-0.977574
old	0.420211	0.512051	-1.6112	-0.691558	-0.098901	0.310763	-0.108212	-1.10113	-0.833589	0.291232	0.0366183	-0.224238	0.17061	-0.910318	-0.283104	-1.03548	-0.620018	-0.775041	-0.215726	0.269149	-0.830168	-0.825093	-0.494142	-1.15503	-0.679959	-2.06849	-1.98673	-2.2373	-1.4831	-0.502627	-2.25882	-2.16533	-1.60243	-1.36258	-0.139067	-0.771473	-1.9976	-1.20399	-0.15805	-1.54333	-1.15663	-1.37332	-1.05585	-1.01689	-2.02801
old	0.896114	2.25658	0.397881	-1.47287	-0.104034	1.73669	1.00493	-0.841525	-0.048126	1.29298	1.46232	0.660876	-0.218391	0.492263	1.24775	-0.374119	-1.43979	-1.58745	-1.591	-0.746932	-0.168975	0.252983	0.132105	-0.136847	-1.00765	-0.680858	-0.109013	-0.571589	-0.275584	-0.243453	0.595969	-0.176875	0.251511	0.17639	0.346248	-0.498843	-1.03746	-0.631127	-1.0002	-0.820743	-2.20299	-1.54673	-0.436094	-2.3672	-1.83866
old	-0.0204935	-0.454765	0.191658	-0.0939219	0.694539	0.247567	-2.39198	-2.36367	-1.13369	-1.6096	-1.2284	-0.173946	-0.335377	-1.30455	-1.80642	-1.19507	-1.38046	-1.57871	-2.02814	-1.35199	-0.618248	-0.514964	-1.79005	-1.59518	-0.820248	-1.22897	-2.2295	-1.64092	-0.86793	-0.580054	-1.45001	-1.25607	-1.73642	-1.64663	-1.36639	-1.25671	-1.42345	-1.19555	-1.41893	-2.39543	-1.75664	-0.546347	-0.646639	-1.77274	-1.54485
old	-0.206895	-0.21332	-0.313792	-0.0152071	0.487421	-0.812369	-1.62337	-2.01362	-0.842835	-0.032221	0.343434	-0.852038	-1.34594	-1.14462	-1.54241	-1.29923	-1.33192	-1.14803	-1.03633	-1.10892	-1.0432	-0.860636	-0.994662	-0.813478	-1.10855	-1.155	-0.88118	-0.843058	-1.09488	-1.07496	-1.12322	-1.34508	-1.22964	-1.50259	-1.16784	-1.00252	-1.21552	-1.14813	-1.15475	-0.825211	-1.48726	-1.11444	-0.662886	-1.05924	-0.903406
old	0.0658792	0.197201	0.0779348	-0.35822	0.745859	-0.224499	-0.874617	-1.39266	0.0460576	1.02318	0.497967	0.096203	-0.506138	-0.953681	-1.12491	-1.09109	-0.752612	-0.823135	-1.36333	-1.45594	-1.30299	-1.671	-1.80134	-2.45735	-2.63328	-2.70071	-2.3839	-2.50124	-3.42252	-3.34527	-2.32656	-1.88778	-3.83097	-1.85537	-2.10776	-2.8797	-2.41238	-1.94207	-2.5044	-3.39202	-3.65687	-1.59975	-1.87487	-1.8942	-2.55388
old	0.0541428	1.90904	0.941674	0.191124	0.596423	0.879305	-0.082725	-2.20028	-1.46488	1.03912	1.23787	0.336666	-0.317697	1.1646	-0.264927	-1.60207	-1.41264	0.242604	-1.11273	-0.28337	-0.61365	-1.80369	-1.96333	0.376742	-0.503132	-1.461	-0.849672	0.120296	-0.411868	-1.3362	0.785798	-0.20294	-0.105141	-0.803555	-0.168937	-0.786876	-0.355262	-0.481856	0.366176	-0.959669	-0.523776	0.105986	-1.26025	0.533671	1.05408
old	-0.912574	-1.37407	-1.35721	0.436721	0.163091	-0.546239	-0.166001	-2.53435	-1.84221	-1.01494	-0.0697058	-0.325633	-1.22748	-1.85559	-1.25	-1.42932	-0.562335	-0.912259	-1.62231	-1.38138	-0.322785	0.684317	-0.911488	-1.23496	-1.66272	-1.04464	-1.15028	-0.703022	-0.422175	-0.147419	-1.65898	-1.07289	-0.266569	0.289568	0.829647	-0.180637	-1.18001	-1.02179	0.161486	0.384974	0.00764068	-0.928343	-0.850611	-0.258453	-0.140097
old	1.46949	-0.912015	-0.562322	0.367451	0.362016	-0.0978774	-1.08598	-1.67939	-0.518174	0.924283	1.8822	0.367914	0.174241	-0.708363	-0.436085	-0.866864	-0.571367	-0.315023	-1.56848	-0.36906	-1.19795	-1.09322	-0.714286	-1.05265	-1.59394	-0.530319	-2.02852	-0.954378	-0.928027	-0.895043	-1.1619	-2.26078	-1.501	-1.49807	-1.87782	-1.24655	-2.29283	-1.48726	-1.18105	-1.65849	-2.00905	-2.12871	-2.28087	-1.19768	-1.97836
old	0.300185	0.0483329	0.227463	0.0979032	-0.389436	-0.287424	-0.970783	-1.62004	-1.57326	-0.858035	-0.608906	-0.510606	-0.913972	-0.886337	-0.784787	-1.63489	-2.1965	-2.21394	-2.35648	-1.68231	-1.3991	-1.54006	-1.4327	-1.44372	-1.34834	-1.56364	-1.49927	-1.50774	-2.10792	-2.14273	-1.94642	-1.99983	-2.22645	-2.14341	-2.01664	-2.46905	-2.52554	-1.52337	-2.19661	-1.88671	-1.62919	-1.77166	-1.99959	-1.75033	-1.67067
old	0.188551	0.48544	0.493584	-0.25093	1.04746	0.19787	-0.245103	-1.5039	-1.06164	-0.635639	-0.833501	-0.610072	-0.206442	-0.528433	-1.27173	-1.15411	-1.76956	-1.17593	-1.41486	-0.271904	-0.72588	-0.461355	-0.119859	-0.658318	-0.743882	0.122803	-0.108047	-0.699408	-0.575912	-0.806307	-0.524002	-0.478147	-0.131012	-0.834732	-0.511376	-0.00453694	-0.143896	-0.49157	-0.296779	-0.584574	-0.506783	-0.472276	-0.692039	-0.447655	-0.0966241
old	-0.166149	-0.22381	-0.0501994	-0.174498	-0.464686	-0.416097	-0.660365	-0.439163	-0.448005	-0.564453	-0.656069	-0.565559	-0.461554	-0.362475	-0.377338	-0.377074	-0.653536	-0.482919	-0.214069	-0.213779	-0.286543	-0.381545	-0.262841	-0.323512	-0.489392	-0.558443	-0.537424	-0.369423	-0.233881	-0.386107	-0.485049	-0.48848	-0.251725	-0.353907	-0.382999	-0.131641	-0.130293	-0.112698	-0.18617	-0.188796	-0.0272158	-0.0843829	-0.147437	-0.0497351	-0.0323401
old	-0.380928	-0.359939	-1.1086	-0.773428	-0.730447	-1.18245	-0.685504	-0.924208	-1.38511	0.0122839	-0.0371026	-0.0913015	-0.156847	-0.480115	-1.12461	-0.784698	-1.60605	-1.30067	-0.852569	-0.836999	-1.24314	-0.917207	-1.11024	-0.414578	0.412092	0.134734	-0.376967	-0.344134	-0.168559	0.197891	-0.352901	-1.31388	-1.33072	-0.762873	-0.514628	-1.00374	-0.552222	-0.930769	-0.232009	-0.482614	-1.02187	-0.87183	-0.885535	-0.0986931	-0.329607
old	-0.741329	0.387336	0.0615609	-0.585878	-1.56487	1.22255	2.09344	-1.07606	-1.91816	1.44945	0.436386	-0.106061	0.881529	0.593736	1.2236	1.4983	0.243287	0.916996	1.12154	1.17897	2.0529	1.70427	0.865771	1.44293	0.786783	0.899713	0.358698	-0.003838	-0.0210528	0.208744	-0.32849	-0.821582	0.415459	-0.323381	0.533783	0.185986	-0.388647	0.404631	0.0388111	0.231757	0.323442	0.0104512	0.355949	-0.124081	-0.141734
old	1.17798	-1.37357	-1.77227	-0.4856	1.82717	1.27897	-1.26691	-2.55606	-1.89927	1.28062	2.13965	0.306603	-0.920119	-1.17441	-1.71061	-1.21444	-1.81163	-1.64785	-1.06716	-1.02681	-1.72762	-1.13547	-0.789284	-0.431522	-0.908001	-1.01374	-1.52208	-0.625062	-0.820534	-0.967374	-0.603161	-0.714597	-0.806597	-1.43275	-0.988432	-0.484313	-0.787072	-1.52632	-1.68493	-0.762051	-0.320591	-0.980944	-1.70396	-0.457436	-1.42749
old	0.240852	0.523525	0.57483	0.310237	-1.0089	0.0647954	-0.154933	-2.10903	-0.0286583	0.691891	0.240189	-1.12308	-0.518813	-0.948948	-0.702504	-1.24544	-1.05661	-1.58412	-1.51697	-1.42925	-1.11232	-1.48092	-0.58167	-0.957181	-1.41603	-1.78601	-1.90311	-1.41403	-1.70307	-1.22206	-0.844476	-1.35217	-1.78243	-1.68513	-1.11002	-0.937443	-1.27547	-1.51909	-1.94959	-1.85855	-1.68098	-1.42923	-1.6812	-1.69093	-1.7161
old	-0.457353	-0.578092	-0.576187	-0.640796	0.809782	-1.58025	-1.5071	0.786629	-0.967889	-1.29635	-0.503732	-0.386579	-1.33981	-0.75979	-0.518843	0.366661	-0.781237	-1.04738	-0.273544	0.691506	0.576331	0.549563	-0.51036	-0.316677	-0.321741	-0.438203	-1.27598	-0.86153	-0.836548	-1.46489	-2.07889	-0.974331	-0.720819	-1.92023	-0.450111	-2.30164	-1.28984	-2.19641	-1.79959	-2.10244	-2.30793	-0.882988	-1.30317	-1.28882	-2.42961
old	0.997397	0.612364	-0.0167469	1.15317	-0.593218	-0.391694	0.86565	-0.103128	-0.714385	-0.282042	-0.319081	0.910595	0.489216	-0.388483	-0.321244	-0.291299	-0.824475	-1.49411	-1.01417	0.223403	0.871492	1.05399	0.768988	-0.430699	0.536171	1.00774	0.402275	0.779518	1.34773	0.317043	-0.191048	0.0805855	0.640187	0.347084	-0.111273	0.511539	0.00831985	0.210265	-0.00547113	-0.223947	-0.253121	-0.677629	0.00106295	0.202206	-0.327026
old	0.485974	0.0405536	0.177947	0.938702	0.423072	0.637186	0.570467	-1.17949	0.0483956	0.56712	-0.805341	-0.217444	-1.08207	-1.03154	-1.11941	-0.834162	-0.769482	-0.282132	-0.161766	-1.29719	-0.637399	-0.947467	-1.61931	-1.23252	-1.33801	-0.750832	-1.19882	-0.882009	-1.52609	-1.10676	-0.142361	-0.512425	-1.40099	-0.710839	-1.23285	-1.10381	-1.57167	-1.05245	-0.812615	-1.44198	-1.0053	-0.850438	-1.33052	-1.13838	-1.46453
old	-0.709903	-0.0250519	0.142314	-0.827459	-0.0963743	-1.30932	-0.197937	-0.710043	-1.25894	-0.365378	-0.201368	-0.544124	1.77704	1.38297	-0.151589	-1.08169	-0.520989	-2.38026	-2.23219	-2.09568	-1.34	-1.09187	-1.74107	-0.926823	0.137562	0.487378	-1.14446	-2.35605	-0.834245	-1.6665	-1.66693	-2.16143	-4.04871	-2.5045	-1.35371	-1.68322	-3.15445	-1.9532	-2.16256	-3.606	-2.33388	-2.2034	-3.19392	-2.68077	-1.66173
young	-0.471067	-0.957413	0.515991	0.155842	0.245046	-0.607858	0.0841715	0.466997	0.891534	-0.069093	-1.01959	0.182234	0.156668	0.265504	0.547324	0.577419	0.529677	0.0774128	0.242965	0.170314	-0.440166	-0.31195	-0.476465	-1.40298	-0.291012	-0.793259	-1.88131	-1.3519	-1.14485	-0.9836	0.0610302	-2.06443	-2.30279	-1.41542	-0.887845	-1.0219	-1.89154	-1.26139	-1.91862	-0.794034	-1.47056	-1.71617	-1.60806	-0.355885	-0.473556
young	-0.09855	0.248888	-0.128643	0.945332	0.493551	0.0077838	-0.553386	-0.365126	-0.296721	0.494152	0.501526	-0.284315	-0.774194	-1.75652	-1.47606	-0.892094	-0.394095	-0.43954	-0.02358	0.645549	-0.0585583	-0.199208	-0.286824	-0.322911	-0.369727	0.208437	0.273659	0.563209	0.0209955	-0.349652	0.00976053	0.645092	-0.165707	0.300855	0.333941	0.93047	0.470827	0.576451	0.15243	0.691479	0.267158	0.241932	0.494174	0.933205	0.573923
young	0.271902	0.810852	0.460106	0.427927	-0.501616	-0.479361	1.06767	0.462469	-0.24151	0.388581	0.70001	0.388017	-0.676587	-0.139891	0.753856	0.510995	-0.102687	1.22343	1.35535	0.458731	-1.12847	0.462208	1.2198	-0.0754563	-1.05068	-1.73748	-0.588027	-0.484497	-0.590362	-0.20019	-0.126885	-0.395038	-0.351969	0.533889	0.774804	0.088949	-0.913697	-0.685471	0.840883	-0.175161	-1.77592	-0.237182	-0.59173	-0.794097	-0.590102
young	-0.407685	0.1716	0.308284	-1.21	-1.48719	-1.10281	-1.10974	-1.06065	-0.670416	-0.609266	0.103708	-0.358376	-1.56241	-1.3699	-2.31616	-3.45796	-3.64952	-3.66589	-5.32195	-4.39632	-3.92197	-4.07632	-3.11248	-3.49058	-4.06039	-3.49382	-3.96141	-4.01657	-4.24154	-4.75218	-4.09303	-3.05525	-3.22267	-3.1867	-3.66094	-2.93294	-1.57593	-2.6031	-2.8179	-2.20393	-2.78901	-2.03571	-2.00103	-2.38162	-3.23945
young	0.225607	-0.369089	0.00465605	0.350444	0.538826	1.27525	0.89104	-0.104774	-0.30548	1.21407	2.0432	0.493873	-0.164098	-0.311931	0.260792	0.0240834	-0.459167	-0.0369724	-0.159562	0.516107	0.130104	-0.152501	-0.24203	-0.117537	-0.340634	-0.827471	-0.467728	-0.539241	0.0295573	-1.26414	-1.96795	-0.441813	-0.198953	-0.621627	-1.1367	-0.714002	-1.06376	-0.400112	-0.425386	-1.68763	-0.672558	-0.478811	-0.576321	-0.911966	-1.46462
young	0.101694	-0.406054	-1.01333	0.528809	-0.184506	-0.763378	0.380662	-0.492813	-0.581374	-0.294113	1.3586	0.933359	-2.27541	-0.941798	-0.948475	-1.16754	0.336928	-1.69294	-0.998084	0.380652	0.570594	0.55672	0.00663416	-0.0914431	-1.82205	-1.66069	-0.602492	-2.69869	-0.924675	-0.476645	-2.59002	0.349916	1.05375	-2.9037	-0.660391	-0.299946	-0.882159	-0.16611	-0.246283	-3.5078	-1.70332	0.911866	-1.90908	-2.49754	-0.349359
young	-0.802568	0.278289	-0.91206	-2.28902	-1.08767	0.797229	-0.493649	0.774692	2.83225	1.08612	-1.82535	-1.89202	-2.18996	-0.677392	1.27799	1.53043	-0.961357	-1.47516	-0.862287	-1.44974	-1.06282	-0.713092	-0.870903	-0.719702	-1.91727	-0.228703	-0.989883	-1.88968	-1.63453	-1.80318	-1.97312	-3.53626	-2.49101	-1.08727	0.0728542	-1.9546	-5.04045	-3.84689	0.88082	2.14003	-1.62408	-3.98706	-4.58763	-1.74985	-0.151736
young	1.17811	0.843456	0.790311	0.650353	0.954355	1.60495	0.827126	-0.0579398	0.446921	0.917456	0.520346	0.125478	0.16019	0.556456	0.361301	-0.4775	-0.082553	0.16678	1.15812	-0.231079	-0.160959	0.454697	0.0891018	0.0917504	-0.713011	0.0656301	0.221383	0.18953	0.503908	-0.103511	-0.00905309	-0.0992922	-0.46114	-1.05008	-0.838036	-1.32429	-0.664595	-0.124293	-0.550587	-0.922411	-0.957197	-0.369301	-0.577261	-0.106742	-1.32432
young	0.683414	-0.460543	-0.84273	0.265933	1.60804	1.71173	0.156065	-0.6032	0.0700188	-0.282593	-0.0963839	0.103465	0.047419	-0.450645	-0.321833	0.460404	0.852626	0.809113	0.826715	1.97473	1.59739	0.641711	0.628368	0.424642	0.781278	0.527968	0.534191	0.417273	0.595963	0.443383	0.939287	0.798215	0.182971	1.13996	0.506696	0.422237	0.517988	0.78811	-0.0171548	0.160712	0.649425	1.1362	1.23859	0.828522	0.766837
young	0.26823	-0.0214096	-0.549097	-0.393641	-0.928233	-0.84312	-0.71989	-1.11093	-1.17357	-0.337349	-0.606929	-1.58878	-1.77869	-2.3814	-1.84531	-1.28714	-0.985121	-2.17055	-2.52741	-1.77293	-1.25684	-1.32167	-1.25366	-1.77381	-2.69068	-1.70856	-0.349208	-1.60065	-2.73249	-2.07891	-0.808197	-0.644135	-1.61993	-3.01961	-2.73937	-1.14641	-0.966856	-1.0775	-2.03192	-2.0732	-1.0636	-0.895704	-0.992113	-0.817234	-1.72814
young	0.398634	-0.538496	-0.403278	-0.310303	-2.74302	0.305501	0.56633	-0.19394	0.598625	0.621291	-0.186502	0.696797	0.975347	0.984868	0.447122	0.432935	1.17866	0.449211	0.181455	1.83808	2.13097	1.17376	0.627881	1.84152	1.82391	2.26249	0.653888	0.913813	1.38359	1.07097	1.10502	1.43521	0.750942	1.09162	0.905373	0.996691	0.927195	0.388803	0.398619	0.415153	1.12704	1.08742	0.587791	1.27359	1.1096
young	1.4796	0.274959	-1.82611	-1.176	1.18005	1.5421	0.436211	0.295848	0.546312	-0.0877597	-1.36518	-1.28693	-0.223149	0.0514404	-0.18528	-1.18696	-0.218843	-0.632241	-0.0266971	0.205307	-0.943391	-0.741781	0.767032	-1.17664	-1.08819	-0.700133	-0.459849	0.0159807	0.20878	-1.42013	-3.24166	-0.891578	1.12528	-0.690925	-2.21131	-3.63376	-3.40829	-1.76759	-0.847467	-2.08021	-3.24973	-1.0545	-0.906686	-2.2215	-3.03211
young	0.976446	-1.49266	-1.01212	1.13093	1.177	0.627911	0.00288785	-0.367234	-0.304755	0.306319	0.375453	-1.39828	-1.45876	-0.30337	-0.128786	-0.57926	-2.37733	-0.93623	-0.78092	-1.98117	-1.51827	-1.76175	0.0214267	-0.992106	-1.85415	-2.72202	-2.14722	-0.527519	-0.280802	-1.54095	-1.66787	-1.87747	-0.94592	-1.74337	-2.28689	-1.37577	-0.0984436	0.0849636	-0.364171	-0.936226	-1.13764	-0.446266	-1.2386	-1.10437	-1.60655
young	-0.112804	0.645559	0.1641	0.514976	0.999982	1.29996	1.16374	-0.741212	0.517064	0.240802	0.876166	-0.100624	-0.0579649	-0.0318619	-0.0597579	-0.769042	-0.555295	0.841751	0.419021	-0.345765	-0.600584	-0.539321	0.495789	-0.530845	-1.03431	-1.00116	-1.32289	-1.31136	-1.77806	-1.54899	-0.574169	-1.98804	-1.96544	-1.33187	-1.67978	-1.37218	-1.99559	-1.97511	-1.89763	-0.931427	-1.72215	-1.57786	-1.86829	-2.06205	-2.03311
young	0.225752	0.12395	-0.0660889	-0.637966	-0.975362	-0.664961	-0.203295	0.677809	0.625245	-0.113159	-0.816722	-1.32366	-0.487677	-0.543415	-0.388274	-0.375851	-0.949457	-1.37016	-1.14775	-1.52072	-1.07731	-1.84227	-1.42669	-1.3032	-1.02035	-1.1766	-1.32944	-1.23252	-1.45604	-2.35574	-2.62726	-2.78591	-2.28126	-2.6777	-2.4934	-2.31796	-2.44511	-2.05844	-1.82224	-2.00902	-1.90153	-1.52681	-1.46545	-1.28235	-1.81974
young	0.300412	0.761383	0.439921	0.276126	0.588469	0.960951	0.014525	0.203043	-0.0546407	-0.205453	-0.809853	-1.24077	-1.3415	-0.611643	-0.938944	-0.440002	-0.124317	-0.492636	-1.16297	-0.607422	0.272164	-0.274438	-0.522314	-0.978183	-0.940957	-1.35822	-1.84948	-1.42955	-1.24151	-1.96359	-1.66254	-0.976477	-1.88517	-1.18372	-1.43204	-1.05633	-1.91288	-1.10094	-1.05985	-1.25081	-0.679461	-1.08795	-1.42881	-1.14017	-0.701336
young	2.96232	0.739497	-0.760348	-1.22366	1.127	1.49917	-0.295079	-0.425907	-0.466848	-0.405692	-0.819549	-1.33468	-1.92314	-1.19984	-0.873869	-1.05665	-1.13	-1.76499	-1.69386	-2.15485	-0.109145	-0.169225	-1.18272	-1.70393	-1.78211	0.149297	0.840806	-0.34729	-1.59907	-2.12394	-1.23755	-1.587	-2.50052	-1.62668	-2.13313	-0.591434	-1.49972	-2.35701	-1.37532	-0.283723	-0.959183	-1.26464	-1.14039	-0.379498	0.0172176
young	-0.503745	-0.695557	-0.0590228	-0.0580588	0.6691	1.33102	-0.433986	-1.00694	-0.977097	-0.828165	-0.428767	0.0717827	-1.1194	-0.989532	0.280269	-1.28676	-1.32766	-0.714633	-0.440987	-0.229555	-0.0559933	-0.652595	-1.64466	-0.507906	-0.945378	-1.44549	-1.88581	-1.641	-1.81299	-1.84987	-2.64644	-2.13024	-2.20541	-1.26073	-1.64333	-2.53906	-0.980219	0.0859367	-0.744484	-0.441812	-1.42386	-0.590471	0.0418142	0.178846	-0.521855
young	-0.334737	-0.227172	0.114664	0.0581159	-0.0809144	-0.356502	-0.550596	-1.01775	-0.0868662	-0.579189	0.52302	-0.412991	-0.30932	0.164212	-0.327247	-0.0226311	-0.363153	-0.487605	-0.501717	-0.682567	-0.543788	0.0149664	-0.636112	-0.76161	-0.581267	-0.299953	-0.590744	-1.19353	-0.152576	-0.780906	-1.17404	-0.94811	-1.15147	-1.00646	-0.927717	-1.6505	-0.874452	-0.386471	-1.15246	-0.324806	-0.740272	-0.679892	-1.02812	-0.476728	-0.697405
young	-0.055399	0.581767	0.377386	0.158118	0.0217913	0.765644	0.21847	-0.776812	-0.557007	0.309628	-0.186695	-0.611921	-0.907646	-0.574269	-0.314653	-1.11424	-1.70654	-0.771039	-0.0126078	-0.0524193	-0.847247	-1.1954	-0.250134	-0.0213598	-0.989374	-1.84139	-1.30625	-0.650665	-1.14867	-1.28958	-1.40728	-1.24136	-1.38757	-0.62953	-1.2918	-1.40351	-1.34021	-0.98622	-0.72126	-1.21087	-1.39477	-0.709574	-0.563075	-1.09729	-1.82455
young	1.20157	0.416682	0.441709	0.544116	0.041809	0.0475711	0.494484	0.581197	0.429529	0.539691	0.964465	1.01582	0.887212	0.161453	0.370672	0.0515718	-0.505772	-0.865856	-0.472369	-0.16209	-1.05946	-0.848378	-0.471489	-0.25586	-0.542954	-0.960581	-0.785325	-0.598458	-0.395687	-0.0589625	0.602036	0.69806	0.0377203	0.258029	0.726453	0.105437	0.232021	0.872349	0.830382	1.13	-0.288472	0.710798	-0.0586171	1.44545	0.755014
young	-0.296385	-0.413659	-0.32839	-0.507349	0.184128	-0.435375	-1.10789	-1.7249	-2.081	-2.03927	-1.88159	-2.31323	-3.52243	-3.84949	-3.10724	-2.78157	-1.94573	-1.25648	-2.22804	-2.18298	-2.56147	-3.00984	-2.64235	-2.94505	-3.49449	-3.77908	-3.01676	-2.46959	-2.94458	-2.89743	-2.64867	-2.64197	-2.99314	-2.51659	-3.23045	-3.39849	-2.75516	-2.2032	-1.58439	-1.85143	-1.99067	-1.39189	-1.63511	-1.74794	-1.50441
young	0.00344618	0.806481	0.687416	0.472924	-0.340539	0.725799	0.695415	0.456111	0.605448	-0.130449	0.126236	-0.452449	-1.79499	-2.33216	-2.29638	-1.41858	-0.601864	-1.60273	-0.756123	-1.27037	-0.645737	-1.31089	-1.05198	-1.35987	-1.66964	-1.148	-1.41659	-1.48747	-1.96632	-0.269288	-0.802814	-0.946649	-0.66811	-0.784963	-1.08027	-0.80899	-1.18829	-1.14361	-1.24724	-0.788487	-1.93966	-0.625365	-0.625365	-1.04515	-0.283855
young	-0.578916	-0.619466	-0.271172	-0.014314	0.189792	-0.137615	-0.89176	-0.853267	-0.360138	1.4097	1.87559	0.938677	-0.0323145	-0.0908497	0.985867	1.06758	0.843391	-0.0885452	-0.00941057	2.10575	2.51688	1.7082	0.815448	0.312832	0.614106	0.335069	-0.379083	-0.849722	-1.40057	-0.711223	-1.30804	-1.20232	-0.790994	-0.650812	-0.940768	-1.56097	-1.762	-1.10674	-0.444321	-1.35838	-1.6039	-1.34693	-1.11832	-1.47211	-0.904867
young	-0.420569	-0.00349989	0.690624	0.503304	0.599977	0.40014	0.722658	-0.559629	-0.194489	0.10391	0.706545	0.583846	0.0698788	0.523168	-0.00761975	-0.0353867	0.960375	0.296208	-0.357295	0.405185	0.187455	-0.0677189	-0.533579	0.0950533	0.343712	0.190699	-1.0361	-1.35294	-0.385936	-0.0396678	-0.134501	-0.266804	-1.27441	-0.572869	0.108762	-0.516836	-1.56096	-1.0508	-0.387831	-0.0552134	0.869712	-0.735865	-0.338461	-0.0984634	-0.1998
young	-0.154945	0.117219	0.104031	-0.176147	0.39538	0.624314	1.09004	0.310077	-0.371043	0.177578	0.814451	1.29467	0.885409	0.946446	1.0889	0.401665	0.229526	0.846752	0.768157	0.458825	0.475628	0.168845	-0.458956	-0.715933	-0.518327	-0.244958	-0.471595	-0.708893	-0.634922	-1.06704	-0.470832	-1.08369	-0.547892	-0.33919	-0.548604	-0.439279	-0.011533	-0.0322027	-0.572467	-0.392683	-0.514044	-0.697409	-0.844181	-0.0549859	-0.486846
young	-0.0888584	0.297594	0.240224	-0.896115	0.106967	0.99341	-0.12763	-1.45573	-0.322411	1.30641	1.39481	0.0990362	-0.886458	-0.77548	-0.137105	0.322619	-0.884749	-2.37586	-2.13515	-1.26539	-0.359926	-0.587998	-1.21348	-1.73435	-2.0219	-1.73067	-1.45556	-1.20793	-1.78814	-2.51824	-1.58811	-0.276973	-0.547592	-1.69846	-1.61244	-1.8813	-1.38734	-1.25475	-1.1965	-2.23158	-2.69424	-0.644392	0.132512	-0.771362	-2.81898
young	0.411372	0.12978	-0.585728	-0.178345	-0.878123	0.483173	0.403636	-0.575644	0.420891	-0.438738	0.181685	-0.060051	-0.328915	-0.157689	-0.729935	-1.74821	-1.03187	-1.44632	-1.8898	-0.941301	-0.710987	-0.767978	-0.811269	-1.12586	-0.878303	-1.0536	-0.266489	-0.54534	-1.08093	-0.185349	-0.934732	-0.625696	-0.501255	-0.740268	-0.841919	-2.03375	-1.86029	-1.51295	-0.925255	-1.75035	-1.51593	-1.53997	-1.40544	-1.45439	-1.88674
young	0.631472	-0.0271138	-0.175878	0.141119	1.13616	1.5378	0.419067	-0.394635	0.441271	2.22468	1.82387	1.01834	-0.0468361	-0.264831	-0.751616	-1.08115	-1.08896	-1.14908	-0.7464	-0.247856	-0.0713661	-0.641914	0.181033	-0.395347	-1.14824	-0.205332	0.0815791	-0.71234	0.0201485	0.219575	-0.234499	1.06549	1.27672	-0.111948	-1.12387	-0.481966	-0.774721	-0.886716	-0.492247	-0.507472	-0.755424	0.0819784	0.591635	0.292339	0.205618
young	-0.322693	0.4477	0.443231	-0.436397	-0.410186	-0.22474	-0.0327167	-0.180023	-0.171506	-0.628333	-0.0616931	-0.805764	-1.79928	-0.966757	-0.739586	-0.781535	-1.0501	-1.86146	-0.942384	-0.512778	-1.21151	-1.54087	-1.09633	-1.40184	-1.38668	-1.50105	-3.05153	-2.42244	-1.13216	-2.19255	-2.6316	-1.39262	-2.14416	-2.45093	-1.34579	-1.22041	-2.60349	-2.3463	-1.17197	-0.378097	-0.251018	-1.21919	-2.17733	-1.43583	-0.520041
young	-0.346362	-0.555214	-0.504296	-0.644822	-0.0715673	0.180926	-0.107653	-1.38736	-0.446207	-0.043626	-0.0899169	-0.599009	-1.11301	-1.04159	-0.436442	-0.233085	0.0461838	-0.167054	-0.412013	-0.183138	-0.0561431	-0.430019	-0.695046	-1.28453	-1.22313	-0.914688	-1.57771	-1.99919	-2.30702	-2.20877	-1.9088	-2.87291	-2.30098	-1.89443	-2.44539	-2.47413	-1.15241	-1.23816	-2.07161	-0.910394	-1.69331	-2.33063	-1.63873	-1.75351	-1.56346

## Sheet: T4_dissimilar
Group/ms	0	20	40	60	80	100	120	140	160	180	200	220	240	260	280	300	320	340	360	380	400	420	440	460	480	500	520	540	560	580	600	620	640	660	680	700	720	740	760	780	800	820	840	860	880
old	-0.144932	0.429712	-0.659122	1.16608	1.09553	0.397459	-0.167694	-2.90176	-2.06027	-0.0488537	0.512937	0.284959	-0.00191024	-0.990654	-1.10197	-1.25132	-1.98492	-0.421946	-1.48382	-2.59851	-1.28897	-2.54419	-3.10668	-3.12086	-2.94177	-3.22099	-3.87066	-2.52677	-4.02645	-2.61729	-2.57263	-3.10869	-2.53958	-1.26645	-2.13214	-3.10208	-2.39012	-1.61279	-1.92921	-1.86929	-2.22363	-1.88506	-2.10549	-1.84844	-2.08981
old	-0.705084	-0.264458	0.369753	0.170979	-0.438493	0.602124	-1.19446	-1.47148	-1.09659	-0.331605	0.293182	-0.29531	-0.97346	-0.897371	-0.833748	-1.03013	-0.96135	-0.812508	-1.17889	-0.23237	-0.962522	-0.873617	-0.914477	-0.880183	-1.32379	-1.52158	-1.48215	-0.915041	-0.850801	-0.845514	-0.829963	-1.15586	-0.908488	-1.06926	-1.43644	-0.907461	-1.0558	-1.43895	-1.44123	-1.28613	-0.395473	-1.37181	-1.29518	-0.0906637	-0.992999
old	0.148207	0.671989	1.45615	1.17922	0.328077	-1.05653	-2.03999	-2.92823	-1.20644	0.474087	1.05703	0.117759	-0.593456	-1.55869	-1.16709	-1.34925	-1.37339	-2.07584	-2.26864	-2.02919	-1.61865	-1.46495	-1.36001	-1.49249	-0.366476	-0.132629	-0.735552	-0.949902	-0.783588	-0.423177	-0.738691	-0.790697	-1.17749	-0.717259	-0.583178	-1.33102	-2.18718	-1.01142	-0.966369	-0.774118	-0.901755	-0.606828	-0.803272	-0.828506	-0.636016
old	-0.27035	1.73001	1.38261	0.176254	-0.412356	-0.227536	0.272164	0.207768	-0.471689	0.574087	0.138887	0.676813	0.981932	0.960735	1.41037	0.771245	0.225961	0.371774	0.111543	-0.903296	-0.640448	-1.04291	-0.503811	0.272178	-1.81673	-1.4938	-0.863113	-0.791216	-2.09703	-2.17575	-1.29344	-1.33811	-2.23147	-3.19216	-2.29646	-2.18446	-1.19122	-3.17442	-1.36579	-2.959	-3.17207	-3.42797	-3.68323	-3.29764	-3.02224
old	-1.8803	-1.30513	2.25959	0.238368	-0.584738	-0.978194	-0.459397	-1.20773	-0.65758	1.0198	1.39322	-0.97849	-1.84444	-0.857609	-0.0694006	-1.11404	-1.17631	-0.250186	-2.28531	0.592426	-0.526388	-0.14151	-0.694157	-0.738897	0.335655	0.179983	-1.0199	0.164849	-0.774863	-0.497594	0.593375	-1.58619	-0.69513	0.750351	-1.71648	-1.61908	0.0142427	-0.191138	-1.13198	-1.89496	-0.319983	-0.480271	-0.364088	-2.13265	0.0938198
old	-0.389645	0.288759	1.42526	-0.315788	-0.705702	3.44787	3.19017	-0.77529	-0.976834	2.1093	0.374929	-0.245066	0.560592	0.705187	-0.991864	-0.824021	-0.976876	-1.05835	-0.557048	-0.203756	-0.357977	-1.4445	-1.42179	-1.45021	-1.19641	-1.08884	-0.438988	0.153876	-1.20744	0.411953	-0.611782	-0.947945	-0.572003	-1.03402	-0.586147	-1.77444	-0.849147	-0.87306	-1.68057	-2.28017	-1.13477	-1.10957	-1.85767	-2.09374	-1.19164
old	0.329405	0.53957	-0.0646679	0.500649	0.530156	-0.446074	-1.03269	-0.583561	-0.32395	-0.613122	-0.870063	-0.809028	-0.575905	-1.1277	-1.61503	-1.65489	-1.77751	-1.59236	-1.69741	-1.44199	-1.02028	-1.34876	-1.50898	-1.29762	-1.68339	-1.03649	-1.38841	-1.58804	-1.35162	-1.374	-0.348086	-0.729468	-0.753996	-0.909183	-0.660948	-1.47768	-1.76924	-1.27766	-0.978388	-0.748234	-1.97816	-1.42107	-0.787191	-1.59345	-1.03389
old	0.0219447	-0.165122	-0.0999247	0.429487	0.0580996	0.895599	-0.35301	1.18577	0.211283	0.825358	1.15061	-0.039399	0.41062	0.0126234	-0.771378	-0.398514	-0.988143	-1.17022	-0.38374	-0.0609693	-0.525591	-0.723038	-0.250646	-0.135097	-0.0695767	-0.45791	0.4382	-0.0177209	0.0200839	-0.0338711	-0.563498	-0.795561	-0.436217	-1.02839	-0.754004	0.735559	-0.304107	0.038994	0.974956	1.28626	0.346077	-0.356166	0.369076	0.678353	0.356755
old	-0.162781	0.0272334	-0.723575	-0.717244	-1.34157	-1.84035	-0.158437	-1.97257	-2.23747	-1.0813	-1.40078	-0.896206	-1.69394	-0.484374	-0.333336	-0.985475	-1.57423	-0.869522	-1.01996	-0.587792	-0.473054	-0.860765	-0.491881	-0.620825	-0.496363	-0.0865012	-0.312379	-0.898851	-0.754348	-0.690269	-0.501447	-0.296964	-1.51745	-0.858115	-1.12991	-1.08998	-1.03375	-0.513213	-0.632076	-1.10441	-1.18153	-0.888471	-0.567534	-0.729824	-1.34423
old	0.16558	0.487467	0.000474567	0.340096	-0.778503	-0.104683	-0.0884369	0.184725	-0.289936	-0.141327	0.0109914	-0.324837	-0.040711	0.39884	0.408164	0.401344	0.0562314	0.241672	-0.206423	0.914688	0.359273	0.497457	0.618879	0.261662	-0.0315855	0.294095	0.172867	0.0804619	0.627627	0.270551	0.840996	0.63485	0.333609	0.482066	1.02142	-0.0804223	0.95729	0.537547	0.698608	0.476945	1.13937	1.1664	1.14398	0.719027	1.26401
old	1.49802	0.376956	0.224529	-0.157579	-5.25817	0.581028	3.61023	0.893018	-0.503394	1.52963	-1.10018	-1.14899	1.62304	2.40986	-0.66918	-0.916877	1.0712	0.495721	-0.780055	1.10189	2.56811	0.681547	-0.45623	0.788851	1.07558	1.00314	-0.691901	-0.310597	0.863601	-0.834316	0.169517	0.179828	-0.534564	2.45908	2.19274	-1.12082	2.12561	0.971166	-2.16266	2.59765	2.03037	-1.73401	-0.678037	0.520236	2.03823
old	0.166343	0.0643146	0.880448	0.849406	0.0283638	-1.43811	-2.2596	-1.82162	-1.54931	-0.936394	-0.789084	-0.784078	-1.14328	-1.52397	-0.982671	-1.28991	-1.8698	-2.18812	-2.37855	-0.990556	-0.133102	-0.707055	-0.399933	-0.864588	-0.57281	-0.740781	-0.941969	-0.627484	-0.775729	-0.722065	-1.10111	-1.78225	-1.45523	-1.89678	-1.60489	-1.07045	-1.86633	-1.29572	-1.61977	-0.916221	-1.19699	-1.55871	-1.64898	-1.36657	-1.50609
old	-1.06415	-0.350785	-0.597221	-1.28426	-2.92593	0.0361454	1.06848	-0.467885	-2.10422	-2.39764	-1.1955	-0.793229	-1.11917	-1.04789	-0.252733	-0.280375	-0.373888	-1.33872	-1.33079	-0.136293	0.215037	-0.218143	-0.372484	-0.365351	0.109362	0.150304	0.217916	-0.262711	-0.377969	0.124641	0.323522	-0.870508	-1.17702	-0.247763	-0.488568	-0.449245	-0.504774	-1.53178	-0.654312	-0.336438	0.212635	-0.0324578	-0.919058	-0.600121	-0.0591425
old	-0.0120776	-0.530927	0.377941	0.662623	-0.593185	-0.406276	-0.397228	-0.764568	-0.703278	1.23616	0.673712	0.138074	-0.615654	-1.08369	-0.869928	-1.28502	-1.56758	-1.89623	-1.054	-0.429511	-0.261173	-1.68495	-1.47892	-1.64578	-2.60288	-2.3559	-2.30406	-1.71514	-1.68716	-1.72228	-1.07618	-0.635275	-1.10655	-1.42956	-1.10453	-1.33408	-0.558174	-1.53694	-1.9266	-2.06096	-1.87668	-1.93221	-1.52011	-1.58895	-1.3574
old	-1.07712	0.124512	0.459589	0.435402	-0.3076	0.544237	1.4021	-0.51391	-0.303216	1.40394	2.83501	0.919819	0.395583	0.646026	0.302646	-0.410089	-0.542164	-0.33199	-0.61774	-0.782933	0.280631	1.25988	1.59371	1.06223	-0.0661754	-0.907059	-0.439298	0.184435	-0.0137775	0.0505684	0.419754	0.171714	0.435333	0.605739	0.0425994	-0.214686	-1.11503	-0.760458	-0.122577	-0.124772	-0.827934	-1.5517	-0.882291	-0.129082	-0.790115
old	-0.293449	-0.1896	0.393861	0.135906	-2.08123	0.60706	-0.663981	-2.04022	-1.91551	-1.31451	-0.337769	-0.237454	-1.27821	-1.49537	-1.52125	-2.45522	-2.93715	-2.38124	-2.01761	-0.888922	-0.718508	-2.02859	-1.23051	-0.421607	-0.519512	-1.43775	-2.10067	-0.924133	-0.949406	-2.00162	-2.05465	-2.03063	-1.92729	-1.82995	-1.1283	-1.62261	-2.06972	-1.26947	-1.26208	-1.25042	-2.39648	-1.92659	-0.0961152	-0.956369	-1.9625
old	0.208283	0.242899	0.319896	0.415263	0.58893	0.0827511	-0.380175	-0.809098	-0.248478	0.00843615	0.177971	0.20797	-0.35078	-0.791682	-0.92616	-0.746715	-0.574714	-0.843388	-0.692339	-0.851812	-0.674508	-0.96867	-1.01613	-1.11682	-1.1581	-1.16515	-1.08301	-1.15576	-1.05482	-0.950395	-0.75468	-1.22339	-1.08102	-1.01202	-0.923245	-1.09855	-0.795867	-1.20633	-0.734352	-0.937983	-0.790877	-1.29476	-0.878174	-0.661102	-0.82722
old	0.939147	0.000577275	0.655937	0.325723	1.76487	2.38119	-0.186247	-0.698015	0.791841	1.33758	1.44143	1.01628	0.278182	-0.194969	0.508398	0.710147	0.724375	0.550158	0.0245797	-0.950082	-0.17269	-0.91022	-0.684254	-1.80259	-2.16798	-2.0689	-2.65211	-1.75184	-2.59606	-2.38283	-2.10462	-2.05042	-1.59632	-2.44204	-1.14704	-0.845624	-1.80059	-0.749064	-1.18542	-1.41788	-2.2017	-0.965533	-0.288176	-0.717356	-0.289624
old	-1.8879	-1.58796	1.67119	2.05659	-1.17444	-1.90694	-0.377784	-0.854254	-2.34096	-1.37313	0.0562199	0.382755	-1.33391	-1.37672	-2.13914	-3.57376	-1.82463	-2.99829	-4.40684	-3.10851	-3.08867	-3.2447	-2.22774	-2.18181	-2.06699	-2.32346	-2.3894	-1.99549	-1.53549	-2.33208	-1.8517	-1.51743	-2.08694	-2.93345	-1.44304	-0.285327	-0.944405	-2.08422	-2.58821	-1.8659	-1.85311	-3.5389	-1.8752	-1.15492	-1.64918
old	-0.313968	0.230559	0.432016	-0.639627	-1.48098	0.0641415	2.09222	0.940722	0.439051	1.00191	0.00127827	1.23081	0.866607	-0.329323	-0.593333	-0.359574	-0.804098	-0.654637	-0.153529	0.504986	1.18705	1.04196	0.69513	0.814815	-0.270514	0.222999	-0.101009	0.591466	0.87788	0.461423	-0.145258	0.302174	-0.743289	0.0481794	0.155675	1.33732	1.25622	-0.449758	0.135889	0.683864	0.750251	1.38358	0.210242	-0.249186	0.763027
old	-0.0848975	0.847105	0.670641	-0.105511	-0.132631	0.679741	1.67567	-0.0207616	-0.373623	-0.313488	0.712485	0.791926	0.383412	0.780716	-0.962251	-0.75932	-0.104903	0.142977	-0.249068	0.0375779	-0.325369	-1.24152	0.435516	0.161549	-0.703383	-0.646961	-1.35047	-0.906349	-0.863603	-1.12488	-0.756296	-0.525927	-1.77811	-1.29962	-0.791199	-2.07764	-1.30966	-2.44595	-1.90493	-1.82521	-0.687785	-2.74769	-1.67797	-1.13504	-2.38804
old	0.581167	0.184589	0.707435	0.696524	0.462295	-0.125331	-0.601794	-1.00369	-0.645432	-0.77438	-0.524697	-0.0489466	-0.353705	-0.304981	-0.788675	-0.829929	-1.56064	-1.91351	-0.403708	-0.458598	-0.810175	-0.453486	-0.618435	-1.06232	-1.34346	-0.790115	-1.11937	-1.41173	-1.69297	-1.96694	-1.65833	-1.41607	-1.66246	-1.3077	-1.31306	-2.27443	-2.13306	-1.66666	-1.90604	-1.7018	-1.17328	-1.46024	-1.22374	-1.17689	-1.49561
old	0.734277	-0.184887	-0.246058	0.523841	1.34968	-0.469058	-0.272891	-0.780759	-0.799076	0.376406	-0.564909	-0.915749	-0.138266	0.289335	-0.187634	-0.709794	-1.21474	-1.09272	-1.60678	-0.586723	-0.905512	-0.755292	-0.387198	-0.720735	-0.764657	-0.364624	-0.904734	0.248484	0.0576693	-0.161728	-0.606781	-0.166868	-0.261568	-0.580339	-0.100213	0.449185	-0.979223	0.160451	-0.311811	-0.0515566	-0.47006	-0.128541	-0.413091	-0.13139	-0.550817
old	-0.00996692	-0.103861	-0.303968	-0.32682	-0.444632	-0.494094	-0.582791	-0.348634	-0.225399	-0.294267	-0.393635	-0.523454	-0.477759	-0.511605	-0.684224	-0.9193	-0.772535	-0.875912	-0.63032	-0.86493	-0.604123	-0.686362	-0.577131	-0.653612	-0.668188	-0.852174	-0.635447	-0.523329	-0.613475	-0.406925	-0.504363	-0.670916	-0.75164	-0.595898	-0.702024	-0.72524	-0.641696	-0.744928	-0.753542	-0.682146	-0.786244	-0.808526	-0.763336	-0.863879	-0.973011
old	-0.250816	0.0723685	0.365696	-0.292632	1.00837	-0.0221819	-0.397805	-0.418491	-0.0272386	0.714032	-0.098202	-0.00830184	-0.017899	-0.313373	-0.497483	-0.901435	-0.595801	-1.11462	-0.505077	-0.00658413	0.341806	0.579656	-0.445035	-0.170758	-0.0136491	0.64936	-0.30054	-0.813463	-0.214422	-0.454857	-0.887275	-0.324887	-0.247602	-0.922668	-1.12283	-1.05061	-1.36725	-0.930613	-1.00479	-0.449807	-0.566428	-0.905554	-0.663832	-0.629387	-0.10546
old	-0.192951	0.793358	0.50186	0.720891	-1.80431	-0.572036	2.62236	1.57709	-0.879194	-0.213786	-0.54074	-0.901373	0.340755	0.484597	0.281636	0.128578	0.0793335	0.353125	0.254466	0.883196	2.48053	1.483	1.26201	1.7891	-0.0440996	-0.0517997	0.685486	-0.378257	-0.188172	0.0212031	-0.210215	-0.779708	-1.12635	0.573094	-1.14118	-0.675527	-0.790152	-0.191435	-0.404839	-0.701468	-0.674366	-0.669729	-0.857016	-1.05015	-1.26677
old	1.11856	0.10801	-0.351854	0.586891	2.13223	1.99441	-0.78122	-2.76894	-1.94266	0.74792	1.40943	0.645947	0.157644	0.261665	-0.918265	-0.898609	-1.49466	-2.1805	-1.38242	-1.40837	-0.684472	-1.13202	-1.72855	-0.977478	-1.76935	-2.39878	-1.92047	-1.19304	-0.678298	-0.723983	-1.57822	-1.3314	-1.38798	-1.68616	-1.92279	-2.32958	-0.817649	-1.01166	-2.1951	-0.974128	-1.0967	-2.27465	-0.827439	0.0596753	-1.14809
old	0.119948	0.26378	0.176415	0.527598	-0.490513	0.283229	0.349701	-1.80351	-1.0757	0.785575	0.893297	-0.159865	-0.730566	-1.0434	-1.14292	-1.24609	-1.09163	-1.26885	-1.55175	-2.38666	-1.78808	-1.66416	-1.98387	-1.40233	-1.13081	-1.39745	-1.57798	-1.3869	-1.40563	-1.25346	-0.994915	-1.0099	-1.21477	-0.887439	-1.23647	-0.997755	-1.11861	-1.29416	-1.01473	-1.21611	-0.897011	-1.1122	-1.69289	-1.33895	-0.963436
old	-0.598473	-0.979675	0.72945	-0.309709	1.22417	-1.02338	-0.170649	0.306634	0.632595	0.409047	0.598075	0.77793	-1.46322	1.81843	0.516075	-0.269833	-0.356811	-0.806587	1.04047	0.261032	1.2246	0.892002	-0.186086	0.6757	-0.115931	-1.41711	-1.51397	-1.84641	-1.09998	-1.93103	-2.49306	-2.4495	-2.0037	-2.97933	-2.97619	-2.73788	-2.4652	-3.31611	-3.97411	-2.89476	-1.50197	-3.01217	-3.05905	-2.63779	-2.4152
old	-0.395461	0.170099	0.181172	1.39232	-0.447917	-0.173867	0.292324	-0.789473	0.435828	0.0556546	0.607676	0.146912	-1.46793	-1.50881	-1.81717	-2.26677	-1.00619	-1.57234	-0.446141	-0.823685	-1.27454	0.0645456	-0.21556	-0.0797566	-0.23123	-0.0522359	0.253345	0.204297	0.282464	0.30149	0.384968	-1.23845	-1.08839	0.292397	0.0196848	-0.62273	-0.588022	-0.383611	-0.611887	-0.610238	-0.99652	-1.23447	-2.21778	-1.31901	-0.964869
old	-0.140425	0.0231038	-0.065163	0.268994	0.117036	0.450626	0.798972	-1.30815	-0.959017	0.697611	0.227557	-0.480794	0.153707	-1.13769	-0.835081	-0.596849	-2.14877	-1.38082	-1.76785	-2.11089	-1.68906	-2.00676	-2.17969	-0.925308	-1.10963	-1.92492	-1.21091	-1.33415	-1.11851	-0.712682	-1.73836	-1.30961	-1.57713	-1.65336	-2.0824	-1.01259	-1.21585	-1.24833	-1.97126	-1.36813	-0.841468	-1.17533	-1.5912	-1.70754	-1.36907
old	-0.370769	-0.371291	-1.15218	0.486496	1.0215	-1.17283	-0.324885	-0.848446	-1.70524	0.810658	1.14302	0.641547	0.407893	-0.490424	-2.32983	-3.41644	-2.91672	-1.5321	-3.01608	-2.59849	-1.60546	-1.46217	-1.9147	-1.48756	-1.85711	-1.30041	-1.49216	-1.12607	-3.03259	-3.44551	-1.69787	-2.42226	-2.88721	-2.70827	-3.2145	-3.61678	-2.86232	-2.60235	-3.10469	-3.70608	-4.91415	-4.13757	-2.9732	-2.51954	-2.71463
young	-0.542871	-0.194268	-0.0139304	0.848124	0.209809	-0.333184	-0.119609	0.347056	0.458488	-0.13925	-0.483666	0.134261	-0.162115	-0.331512	-0.362913	0.679141	1.05247	0.0725247	-0.269495	-0.573316	0.278201	0.242971	-0.242731	-0.644995	-1.58039	0.0135792	-1.11357	-0.60148	-1.48566	-0.752683	-0.874002	-0.376286	-1.68412	-1.15249	-0.973197	-0.510077	-0.334303	-0.647199	-0.704383	-1.10844	-0.400405	-0.850619	-0.596622	-0.854866	-0.84336
young	0.260968	0.013103	0.191174	0.761454	0.957316	0.187058	-0.816292	0.229046	0.672419	1.0729	0.206339	-1.23805	-1.5653	-1.51986	-2.03922	-1.78137	-1.0573	-0.757584	-0.908208	-0.13265	-0.824373	-0.177695	-0.823179	-0.483892	-0.482519	-0.354387	-0.575737	-0.767933	-0.766659	-1.02367	-0.715549	-0.734035	-0.40993	-0.397879	-0.527622	-0.243369	-0.34984	0.428104	-0.259676	-0.433826	-1.38458	0.055565	-0.0963008	-0.16486	-0.188229
young	1.4403	0.575781	0.257873	-0.446804	-0.500332	0.470897	1.41913	0.922948	0.509804	0.400544	0.669976	-0.23886	-0.906843	-0.000491446	0.428047	-0.237953	-0.0382205	0.518393	1.00239	0.454909	-0.643771	-0.687786	-0.156889	0.187005	-1.01812	-1.48965	-1.0683	-0.0794227	-1.67859	-1.30638	0.0157951	-1.4983	-2.83865	-1.5423	-0.995601	-1.37517	-2.5607	-2.54937	-1.94768	-1.75722	-2.50986	-2.88825	-2.87411	-2.87446	-1.75952
young	0.776722	-0.0242832	-0.781804	0.531443	0.985333	0.883911	-0.742267	-0.567707	-0.037367	0.662098	0.400051	-1.09164	-2.13873	-2.41503	-2.09919	-2.7495	-3.1165	-3.85317	-4.13235	-2.90947	-3.45066	-2.52244	-3.03265	-3.57197	-2.47109	-1.72453	-2.58141	-2.53466	-2.47968	-2.65639	-2.74703	-2.1317	-2.17558	-2.11155	-1.74798	-1.42429	-1.32365	-1.64258	-1.65992	-2.05188	-1.27889	-1.05172	-1.59621	-1.50118	-0.12813
young	0.479445	0.0408684	-0.814459	-0.340696	-0.0148496	1.6524	1.63697	-0.168186	0.83252	1.16272	1.11391	0.428125	-0.15647	-0.0365987	0.368255	-0.616419	-1.14515	-0.158771	-0.332982	0.27178	0.258174	0.614093	0.826875	-0.376712	-0.627632	-0.439132	-0.200424	-1.0852	-0.941698	-0.755398	-1.112	-1.14496	-1.25788	-0.595604	0.273854	-1.63516	-1.80027	-2.13729	-0.702653	-0.814731	-1.04517	-1.67703	-0.282542	0.399831	-1.02444
young	0.722877	1.01567	-0.195988	-0.5261	0.533895	0.678987	0.60148	0.427478	0.798849	1.32785	0.819551	0.675507	-0.0847372	0.455771	1.96011	0.585272	-0.421612	-0.0852734	0.0756483	-0.303365	-0.0377862	-1.74645	-1.60153	0.0471319	-1.65843	-0.844048	0.0531708	-1.09894	0.494482	1.2601	-3.11229	-0.659716	2.33632	-3.34622	-2.28427	1.19837	-1.07041	-1.15551	0.000714613	-0.501598	-1.93764	-2.34819	-0.640487	-0.520066	-2.44506
young	-1.75002	0.238083	-0.945272	-0.951973	0.43572	1.25672	0.302921	-1.10881	0.112266	-1.49769	-1.03724	-1.42759	0.0390473	-1.23947	-1.56393	-1.61483	-0.93889	0.629698	-0.465821	-1.85706	-2.20548	-2.1135	-1.00633	-1.31095	-2.0133	-1.66149	-1.0787	-1.86965	-2.46787	-3.47848	-3.39694	-3.83309	-3.17841	-2.68574	-3.74035	-3.56032	-2.01751	-0.755523	-0.194587	-2.04798	-2.7139	-1.4925	-2.54774	-3.51874	-4.92413
young	-0.381991	-1.08479	-1.42741	-0.550058	-0.412302	0.388242	-0.256136	-1.69777	0.0880078	0.875218	0.643584	-0.181909	-0.651843	-0.549069	0.426814	0.209623	-0.336981	-0.997931	-0.0247025	-0.104557	0.626202	-0.828655	-1.41732	-1.28359	-2.03905	-1.01712	-1.83018	-0.69008	-0.342214	0.0102676	-1.37871	-1.3735	-0.574866	0.0533926	-0.502078	-1.39004	-1.05406	-0.952173	-1.19342	-1.96587	-0.966505	-1.61732	-0.299534	-0.69539	-0.823816
young	0.067568	0.540687	1.26127	0.54131	2.01752	1.97344	1.25014	-0.309817	-0.465152	0.527588	-0.580209	-0.440059	0.178496	0.380843	0.498474	0.751481	0.302856	-0.369306	-0.32663	0.734302	0.20106	-1.09945	-0.598363	-1.09715	-1.39853	-1.97575	-1.69178	-1.59791	-1.45907	-1.44958	-1.62507	-1.3517	-0.896354	-1.03989	-0.734538	-1.80586	-1.61055	-0.759121	-0.981677	-0.562137	-0.479145	-0.424913	-0.964138	-0.571449	-0.491356
young	-0.0836048	-0.68784	-0.409583	-0.911493	-1.10777	-0.0230655	0.488221	-0.784343	-0.532772	0.359973	-0.441929	-2.63136	-3.33671	-2.76302	-2.57948	-1.9426	-2.213	-1.97455	-2.06906	-1.89758	-1.66032	-2.00558	-2.5608	-1.7825	-2.57218	-2.1439	-1.88435	-2.32757	-3.098	-1.81003	-1.62873	-1.868	-1.82502	-2.27285	-1.33089	-2.11685	-2.26467	-1.30043	-1.01933	-1.75477	-1.93098	-2.05121	-1.59225	-1.40078	-2.88332
young	0.563399	-0.279543	0.824436	-0.551068	-2.70782	-0.196413	1.2705	-0.112783	-0.100008	-0.145119	-0.848052	0.137912	-0.28802	0.0288317	-0.0245451	0.346611	0.59463	0.274268	-0.296701	1.01296	1.82071	0.573371	0.491057	1.12616	1.79249	1.61453	0.788119	0.375598	1.02305	0.313541	-0.452337	0.229702	0.850136	0.0267839	-0.0398612	-0.850683	0.165488	0.387628	1.21341	0.469648	0.220535	-0.486972	-0.718823	0.352386	0.89978
young	0.678076	-0.959751	-1.12751	0.107973	0.907602	1.83852	0.134501	-0.561032	1.00675	1.1279	2.2343	0.465601	0.57364	1.43859	1.12168	0.207142	0.13493	0.112852	0.192611	-1.27409	-1.48756	-0.809693	-0.156544	-0.170476	-1.6581	-2.46347	-1.65357	-0.683758	-1.09397	-1.55167	-2.44486	-3.94955	-2.16617	-1.63987	-2.59264	-3.316	-3.04515	-2.66923	-1.24938	-1.48713	-2.71548	-3.36503	-0.429704	-0.644838	-0.994231
young	0.849346	-0.703347	-1.75642	-1.10811	-0.13627	1.15487	0.570316	-1.15084	-1.09266	-1.06052	-0.297042	-1.28295	-0.981413	-1.02965	0.194464	0.320546	-1.52344	-0.248332	-0.0068911	-0.322291	-0.81129	-2.10136	-0.192647	0.519383	-1.51129	-2.10355	-3.4791	-2.0752	-0.486365	-0.892975	-2.56889	-3.18219	-2.56201	-1.63931	-1.18442	-1.51344	-1.26882	-2.42311	-3.03324	-2.61674	-1.48489	-0.264208	-1.22009	-2.75135	-2.00586
young	0.651574	0.0507831	0.163044	-0.121478	1.12606	1.57085	0.798657	0.0328337	0.22894	1.22749	0.878597	0.362132	0.223504	-0.0466781	-0.0699184	-0.0200989	0.228562	-0.174307	-0.724827	0.222767	0.0828205	-0.580364	-0.904844	-0.803601	-0.620745	-0.466351	-1.25339	-0.683282	-1.5693	-0.84172	-1.12563	-1.52303	-1.03551	-0.504713	-1.23421	-1.04744	-1.45961	-1.77951	-1.07092	-1.66634	-1.60281	-1.10466	-0.674773	-0.823121	-0.699633
young	0.0895374	-0.367743	-0.0589637	0.132838	1.07137	1.14675	1.17268	0.875688	0.720744	0.398459	0.198257	-0.291663	-0.0621054	-0.421059	-0.306757	-0.664357	-0.518723	-0.960216	-1.15191	-0.726586	-0.484643	-0.193113	-0.465882	-0.805022	-0.547728	-0.238399	-0.238674	-0.843516	-1.96798	-2.30038	-1.91049	-1.68183	-2.12403	-1.82261	-1.31392	-1.35691	-0.913142	-1.11503	-1.76613	-1.99771	-1.65251	-0.910436	-1.90074	-1.63489	-1.54913
young	-0.211364	0.38114	-0.120596	0.0644064	0.623095	1.19205	0.431872	0.215435	0.200871	0.271198	-0.568714	-0.975411	-1.06765	-0.790703	-0.614458	-0.508452	-0.117496	-0.415876	-0.84961	-0.0452535	-0.438047	-1.38861	-1.02031	-1.52125	-1.86978	-1.78148	-1.95849	-2.15093	-1.58346	-2.37361	-2.32141	-2.21907	-2.16461	-2.22452	-1.70467	-1.57926	-1.93561	-1.77353	-1.91438	-1.95604	-0.86425	-1.39187	-1.30363	-0.715976	-0.881731
young	1.26037	-0.881034	-1.5553	0.248758	1.01462	-0.129089	-2.02444	-3.03732	-2.46263	-2.89978	-2.13263	-1.9275	-2.40599	-3.37548	-3.73359	-3.8616	-2.99953	-3.04161	-4.14095	-3.61632	-3.10489	-4.02148	-3.55906	-2.9125	-3.57338	-2.91789	-2.49766	-2.44577	-3.83262	-4.16923	-4.21982	-1.29039	-3.54778	-4.09122	-4.82442	-4.342	-2.38534	-3.19776	-3.86669	-4.38745	-3.63469	-1.90789	-2.21614	-3.10169	-3.19981
young	-0.850474	-0.43866	0.818792	0.197423	-0.578952	0.239458	-0.139391	0.164812	-1.06632	-0.77553	-0.350021	-0.946635	-1.55041	-0.402735	-1.26924	-1.66636	-0.551359	-0.806563	-0.616594	0.372254	-0.0294029	-1.62041	-1.92671	-1.51285	-1.68433	-1.65021	-2.03883	-1.93342	-1.90624	-2.87004	-1.89224	-2.36241	-1.8023	-1.45066	-1.23443	-2.24811	-0.992256	-0.756352	-0.754159	-1.5198	-0.036203	-0.638413	-0.782952	0.389167	0.446284
young	0.538422	0.416607	0.542404	-0.0396992	-0.272298	0.978087	0.388246	-0.720339	-0.287961	0.808239	1.02102	0.147209	0.397855	0.697343	0.548394	-0.0427842	0.0357615	-0.495305	0.0451075	0.113935	0.238731	0.250736	-0.120646	-0.423283	-0.335866	-0.38988	-0.791055	-0.711538	-0.950791	-0.886651	-1.06355	-0.911001	-1.38867	-1.11722	-1.24452	-1.27273	-0.92261	-1.17966	-1.19257	-0.653198	-0.959022	-0.866543	-0.872578	-0.515917	-1.11488
young	0.541821	0.372747	0.0219883	0.114782	0.488203	0.302978	0.157417	0.232604	0.669753	0.771546	0.659372	-0.0832703	-0.646463	-0.62532	-0.221578	-0.739132	-1.168	-0.977569	-0.614253	0.0655163	-0.495877	-0.842605	-0.785866	-0.306109	-1.08826	-1.76786	-1.3155	-0.76829	-0.926168	-1.39554	-0.82176	-0.570607	-0.956694	-1.70486	-1.70035	-1.1568	-1.11327	-0.803406	-0.883546	-1.1121	-1.17876	-0.677688	-0.64319	-0.610138	-0.666714
young	-0.460075	-0.736983	-0.656038	-1.12979	-0.452001	-0.0257655	0.441427	-0.455671	-0.771826	-0.0927421	-0.00520435	-1.15705	-1.80738	-1.49248	-1.10092	-0.478352	-1.21686	-1.62192	-2.86623	-2.02919	-1.42049	-0.931358	-0.393113	-1.39497	-2.39721	-0.802846	-0.981605	-1.33371	-2.74827	-1.6273	-1.33336	-0.192785	-1.02282	-1.17343	-1.09586	0.620422	-0.485796	-0.786697	-0.569533	-0.661872	-0.634136	-0.191258	-0.596275	0.00776113	-0.915793
young	0.621814	0.40225	0.84826	0.17195	-0.120263	0.683942	0.864271	0.201943	-0.144878	-1.01667	-0.742735	-1.19465	-2.27633	-2.76676	-2.87225	-2.93072	-2.70779	-2.32009	-2.05455	-2.17305	-1.9462	-2.48908	-2.02136	-1.70536	-2.8516	-3.06223	-2.01375	-2.18038	-2.08091	-1.80921	-1.61942	-1.08344	-1.4643	-1.44727	-1.81617	-1.79534	-1.50537	-1.10409	-1.17571	-1.18408	-0.533005	-1.01681	-1.717	-1.9681	-0.962482
young	0.13931	0.64373	-0.0316941	0.354523	0.272538	0.588991	1.20314	0.0789202	0.116843	-0.624462	-1.28909	-2.18493	-3.12302	-1.82169	-2.86483	-1.9461	-2.09564	-1.11396	-1.96532	-1.97547	-1.80473	-1.68193	-1.95331	-1.30609	-2.34699	-1.97706	-2.09466	-1.67287	-2.16632	-1.73665	-2.54615	-1.12291	-1.42893	-1.85672	-2.02426	-2.29549	-1.90554	-1.92499	-2.19897	-1.39811	-2.03897	-1.48391	-1.08512	-0.90122	-2.06649
young	1.44025	-1.16146	-1.44211	-0.257213	1.14266	2.24705	1.28946	-0.0233518	-0.512508	0.207748	0.595321	-0.0620433	-0.933239	-0.96708	0.395843	-0.0294174	-0.483745	-0.873906	-0.463491	1.31703	1.501	0.278739	-0.469745	-0.344647	0.0637942	-0.544912	-1.9978	-1.98903	-1.22367	-1.20715	-1.33245	-1.7568	-1.995	-1.16037	-1.02072	-1.17991	-1.82981	-1.7567	-0.617317	-0.620725	-2.29526	-3.63042	-1.94228	-0.288052	-0.390959
young	-0.587443	0.388785	0.69441	0.432336	0.147691	1.06747	1.50838	0.508688	0.07136	-0.0470801	-0.670482	-1.21677	-2.1235	-1.39055	-1.05077	0.235145	-0.101227	-0.62084	-0.143091	0.0944652	-0.0711017	-0.784513	-1.84914	-0.941383	-1.28132	-1.61268	-2.04683	-2.32643	-1.56888	-1.18964	-2.80477	-2.34301	-0.731522	-1.44054	-1.03896	-0.742085	-0.37045	-0.0514205	-1.05668	-0.820117	0.219709	0.277577	1.33654	-0.211788	-1.22674
young	0.112119	-0.0895325	0.312013	0.480576	-0.0474422	0.284783	0.721123	-0.158477	-0.621388	0.193726	0.161862	0.870882	0.0375497	-0.000156375	0.00524387	-0.0371729	0.723688	0.229033	0.550171	0.579997	0.603402	0.502855	-0.15269	-0.480609	0.00202893	-0.783795	-0.677335	-0.76536	-0.553016	-0.579305	-0.719672	-1.20906	-0.914542	-0.798505	-0.954138	-1.32852	-1.22478	-0.738466	-0.393477	-0.69576	-1.28301	-0.69367	-0.799074	-1.1372	-0.667945
young	0.554481	1.40222	-0.0183302	-1.56023	-0.615335	0.80733	-0.158915	-2.26902	-1.28988	0.876169	1.66414	-0.115822	-1.78177	-1.60376	-0.796431	-0.611762	-0.772866	-1.59765	-1.9622	-0.932052	-0.0272738	0.0541723	-0.108961	-1.39468	-1.93404	-1.12476	-0.730997	-1.50639	-2.11016	-1.58091	-1.59169	-1.39083	-1.3262	-1.39894	-1.59615	-1.3499	-1.54995	-1.62184	-0.631757	-1.49834	-2.36211	-2.37358	-1.4838	-0.731722	-1.15701
young	0.361788	-0.328349	0.327287	0.113378	-0.627714	-0.341892	-0.840833	-0.300382	0.622278	0.830662	-0.427552	-1.54254	-1.90314	-1.40051	-1.62332	-1.94036	-1.87432	-1.58878	-1.57825	-0.809202	-0.681684	-2.61807	-1.563	-0.764438	-0.718407	-2.42693	-0.882712	-1.29958	0.424964	-1.01761	-0.801276	-1.41631	-0.676311	-1.57236	-1.84272	-1.53447	-1.86203	-1.07971	-1.0984	-1.12814	-1.63042	-0.846739	-0.652429	-0.486597	-2.28167
young	-0.314515	0.00925504	-0.452609	-0.192332	0.419985	0.642252	1.1209	0.192353	-0.35633	1.06759	1.51134	1.30583	0.662372	-0.112365	-0.414252	-1.28898	-1.61059	-1.95346	-2.00955	-1.78066	-1.94559	-0.969267	-0.358668	-1.08866	-1.03331	-0.864563	-0.440443	-1.21905	-1.20331	-0.772965	-1.37637	-1.45593	-0.881659	-0.447427	-0.989799	-1.29161	-1.60465	-0.870606	-0.0555596	-0.952213	-0.688204	-0.00859135	-1.43578	-0.70044	-1.33545
young	0.779973	-0.681731	-0.399833	-0.0325415	0.269534	2.02426	1.37038	-0.708013	-1.7157	-0.495302	-0.750489	-0.523161	-1.35761	-1.32537	-0.776247	-0.687563	-0.6347	-0.66258	-0.701904	0.122062	-0.966556	-1.533	-1.73318	-1.84949	-1.28429	-1.17191	-2.17712	-2.3901	-1.49714	-1.90132	-0.966058	-1.10713	-2.73889	-2.5579	-0.676981	-1.30616	-1.75837	-1.68838	-1.94123	-1.67158	-1.26303	-2.28094	-0.390946	-0.30473	-1.40537
young	-0.300674	0.0291148	0.237326	-0.224386	-0.00191512	0.782478	0.721205	-0.447258	1.05801	1.57976	0.985226	0.521984	-0.220807	-0.209895	0.663133	0.309205	0.266278	-0.226651	-0.066785	0.109224	0.221883	-0.209605	-0.00470516	-0.499442	-1.26388	-1.48783	-1.71	-1.99574	-1.7342	-0.725849	-1.38501	-1.4463	-1.9407	-1.61793	-0.855745	-1.30569	-1.02781	-1.53948	-0.977843	-1.06172	-1.53039	-0.585851	-0.14726	-0.811585	-0.966203
