# Supplementary material for: Does numerical similarity alter age-related distractibility in working memory?
Source: PLoS One. 2019 Sep 4;14(9):e0222027. doi: 10.1371/journal.pone.0222027 (PMC6726243; doi:10.1371/journal.pone.0222027)
Supplement: S4 File — Dataset containing the mean alpha power (Sheet1: Alpha power over post-cue interval for each hemisphere; Sheet2: Alpha power over post-target interval for each Load * Numerical Similarity * Hemisphere condition). (XLSX) [file pone.0222027.s004.xlsx]

## Sheet: pre_stimulus
Group	alpha_contra	alpha_ipsi
old	1.05319	1.07489
old	1.07006	1.02248
old	0.38396	0.355137
old	0.945549	0.832286
old	0.817182	0.782912
old	0.904264	0.869667
old	0.945685	0.951238
old	1.0322	1.08848
old	0.636206	0.683783
old	0.971485	0.962753
old	0.606781	0.570717
old	0.977313	0.943677
old	0.807577	0.785557
old	0.898442	0.857355
old	0.751119	0.772588
old	0.951906	0.952816
old	0.72846	0.709944
old	1.13729	1.16393
old	0.597861	0.492955
old	0.99071	1.05445
old	0.874996	0.892437
old	0.973918	0.907416
old	0.821956	0.835071
old	0.956345	0.939008
old	1.13579	1.0251
old	0.916922	0.905028
old	0.495424	0.504069
old	0.91998	0.893115
old	0.989156	0.990768
old	1.04687	0.95129
old	0.951031	0.962222
old	1.00376	0.818475
young	1.01962	1.02828
young	0.994255	1.11565
young	0.746199	0.888532
young	1.0093	1.04805
young	0.846096	0.80847
young	0.924316	0.975123
young	0.95021	0.907884
young	0.966183	0.94325
young	0.693672	0.807376
young	0.641789	0.640149
young	0.810083	0.783364
young	0.922748	0.917413
young	0.619514	0.706699
young	1.09832	1.10458
young	0.846888	0.923143
young	0.850645	0.874733
young	0.640706	0.623799
young	0.817007	0.821681
young	0.914728	0.966705
young	1.03562	0.972913
young	1.10285	1.04213
young	0.711196	0.731833
young	0.886893	0.864965
young	0.709564	0.781174
young	0.713742	0.713543
young	0.959829	0.932306
young	1.19102	1.18717
young	0.972932	0.987662
young	1.0155	0.956888
young	0.779597	0.807089
young	1.12722	1.3696

## Sheet: post_stimulus
Group	alpha_T1_contra_same	alpha_T2_contra_same	alpha_T4_contra_same	alpha_T1_ipsi_same	alpha_T2_ipsi_same	alpha_T4_ipsi_same	alpha_T1_contra_dissimilar	alpha_T2_contra_dissimilar	alpha_T4_contra_dissimilar	alpha_T1_ipsi_dissimilar	alpha_T2_ipsi_dissimilar	alpha_T4_ipsi_dissimilar
old	0.865151	0.939872	0.707921	0.869373	0.826849	0.864546	1.03636	0.928942	0.937031	1.03636	0.928942	0.937031
old	1.03343	0.91643	0.894629	0.951942	0.940988	0.925162	0.961357	0.947306	0.976233	0.961357	0.947306	0.976233
old	0.211115	0.134366	0.164583	0.218328	0.127758	0.179824	0.146122	0.140379	0.114482	0.146122	0.140379	0.114482
old	0.792099	0.714599	0.793462	0.739869	0.620559	0.733623	0.727626	0.606616	0.58276	0.727626	0.606616	0.58276
old	0.594895	0.441571	0.339423	0.510582	0.432107	0.34373	0.441514	0.445471	0.404817	0.441514	0.445471	0.404817
old	0.720658	0.636552	0.596158	0.714302	0.578498	0.616712	0.708149	0.695092	0.591471	0.708149	0.695092	0.591471
old	0.830883	0.877586	0.707361	0.858069	0.878495	0.818335	0.820679	0.880962	0.777553	0.820679	0.880962	0.777553
old	0.965611	0.825171	0.896923	1.11063	0.76881	0.937321	0.881395	0.917904	0.902212	0.881395	0.917904	0.902212
old	0.262448	0.269713	0.248927	0.287124	0.296637	0.212454	0.311961	0.247829	0.230108	0.311961	0.247829	0.230108
old	0.793479	0.877482	0.844878	0.808913	0.768877	0.932897	0.887686	1.03929	0.939256	0.887686	1.03929	0.939256
old	0.517791	0.476523	0.43039	0.421797	0.385834	0.374481	0.551584	0.371263	0.373616	0.551584	0.371263	0.373616
old	0.74442	0.833776	0.799028	0.670138	0.712255	0.770735	0.757951	0.749704	0.862245	0.757951	0.749704	0.862245
old	0.519859	0.604347	0.579202	0.474128	0.567394	0.543635	0.602763	0.564955	0.497711	0.602763	0.564955	0.497711
old	0.460364	0.480361	0.559896	0.44212	0.470095	0.49053	0.545668	0.499676	0.555364	0.545668	0.499676	0.555364
old	0.618028	0.479587	0.496408	0.496192	0.503099	0.593102	0.447949	0.485069	0.518446	0.447949	0.485069	0.518446
old	0.651915	0.771414	0.722235	0.662433	0.826386	0.795919	0.716569	0.69938	0.675553	0.716569	0.69938	0.675553
old	0.66409	0.575861	0.558843	0.665754	0.578183	0.506396	0.63488	0.526327	0.464405	0.63488	0.526327	0.464405
old	0.794632	0.927307	1.08593	0.7948	1.00241	1.1592	0.842867	0.817667	1.30213	0.842867	0.817667	1.30213
old	0.156382	0.188106	0.175867	0.136337	0.155769	0.147299	0.148982	0.132305	0.176144	0.148982	0.132305	0.176144
old	0.883847	0.698332	0.625443	0.856918	0.692507	0.60364	0.690292	0.586049	0.629907	0.690292	0.586049	0.629907
old	0.383562	0.319027	0.360546	0.41668	0.313989	0.37048	0.312426	0.414426	0.422112	0.329467	0.433401	0.428582
old	0.836526	0.829949	0.859124	0.746572	0.721473	0.85607	0.947994	0.809554	0.990602	0.862015	0.833321	0.88739
old	0.985477	0.734946	0.675938	0.871373	0.785171	0.850461	0.70841	1.01983	0.977329	0.796866	0.86111	0.892337
old	0.997956	0.725323	0.850375	0.972855	0.7177	0.875377	0.972014	0.850847	0.903349	0.921699	0.857121	0.857326
old	1.01094	1.06807	0.767213	0.9558	1.0998	0.822571	0.872412	1.18143	0.94172	0.915586	0.884267	0.758562
old	0.765006	0.807173	0.644857	0.661986	0.846435	0.717728	0.630495	0.724559	0.672419	0.659469	0.711002	0.679814
old	0.179949	0.191152	0.206814	0.196278	0.276925	0.188021	0.218827	0.243785	0.225098	0.23213	0.185559	0.219333
old	0.574069	0.55336	0.47964	0.560444	0.593386	0.461925	0.672557	0.657275	0.465909	0.593166	0.611448	0.508633
old	0.880087	0.794861	0.902139	0.8329	0.83229	0.876537	0.868961	0.86167	0.711776	0.873834	0.849506	0.802548
old	0.842431	0.742072	0.76385	0.833138	0.765492	0.722873	0.723413	0.573305	0.650817	0.590617	0.561248	0.731765
old	0.885841	1.20826	0.985793	0.935555	1.16334	1.03195	0.742664	0.84706	0.945783	0.703082	0.922661	0.988168
old	0.559359	0.542562	0.642342	0.528415	0.446477	0.644378	0.536459	0.518933	0.570755	0.537471	0.421556	0.423684
young	1.18416	1.12339	1.24273	1.24168	1.22107	1.31196	1.11845	1.02175	1.26354	1.13902	1.01167	1.29194
young	0.745944	0.753344	0.601321	0.872924	0.819461	0.677759	0.845622	0.583123	0.609438	0.793681	0.715318	0.75386
young	0.605697	0.596917	0.679242	0.733318	0.616529	0.807053	0.650177	0.608679	0.609138	0.667172	0.660476	0.759826
young	0.970702	0.868358	0.924917	0.997155	0.763568	0.928433	1.02381	0.883179	0.858143	1.03392	0.928079	0.878038
young	0.712673	0.724937	0.773421	0.603566	0.631274	0.767461	0.810236	0.769262	0.689934	0.846817	0.739728	0.604033
young	1.25192	1.24372	0.927518	1.28686	1.26476	1.09575	0.982014	1.13723	0.791099	1.11316	1.36979	1.02676
young	0.789901	0.717186	0.56998	0.712028	0.874431	0.647418	0.689739	0.654172	0.641843	0.62052	0.684981	0.733683
young	1.02773	0.798538	0.748144	0.92789	0.94694	0.732168	0.747366	0.840922	0.862953	0.803958	0.8339	0.840467
young	0.423642	0.696244	0.527942	0.609309	0.67368	0.560946	0.764024	0.640627	0.645926	0.783471	0.767383	0.848449
young	0.573881	0.41323	0.402723	0.521202	0.430657	0.406239	0.519824	0.456026	0.397771	0.5577	0.518786	0.443974
young	1.00255	0.685412	0.686449	0.818355	0.620062	0.631502	0.867994	0.753104	0.672452	0.752533	0.612076	0.642196
young	0.623289	0.634655	0.491968	0.54501	0.672553	0.585263	0.393224	0.607882	0.396057	0.457835	0.649244	0.417173
young	0.551392	0.631167	0.42679	0.700969	0.654566	0.497429	0.41897	0.506452	0.414857	0.429011	0.56414	0.508883
young	1.11284	0.999396	0.89898	0.999101	0.96751	0.87563	1.026	1.03455	0.847358	0.983684	1.00163	0.990667
young	0.613886	0.591542	0.473792	0.673901	0.635975	0.510279	0.630322	0.565698	0.55097	0.747822	0.637904	0.548331
young	0.763628	0.770756	0.634234	0.767791	0.869208	0.668848	0.767351	0.756141	0.775959	0.711265	0.715367	0.736542
young	0.483335	0.336713	0.470601	0.425133	0.311989	0.381383	0.445237	0.321889	0.363752	0.361191	0.344827	0.392346
young	0.558067	0.446418	0.433228	0.546291	0.467229	0.443713	0.51462	0.450511	0.418192	0.487915	0.499109	0.4465
young	0.721903	0.845322	0.70472	0.785337	0.900244	0.792319	0.935283	0.996155	0.734213	0.914943	0.966949	0.701567
young	0.717083	0.960624	0.7138	0.695696	0.878019	0.821706	0.864923	0.952643	0.758619	0.830896	0.803084	0.799371
young	1.10777	1.08436	1.05721	1.00442	1.00024	1.08656	1.05675	1.18153	1.28788	1.04594	1.31143	1.23443
young	0.504783	0.379001	0.470418	0.476686	0.388929	0.500397	0.375759	0.372786	0.391134	0.426604	0.357238	0.368873
young	0.924001	0.722552	0.573644	0.908931	0.773644	0.62579	0.861999	0.804844	0.694399	0.781286	0.872676	0.693621
young	0.432689	0.46233	0.275303	0.436391	0.455812	0.325659	0.392389	0.385382	0.385054	0.450035	0.428829	0.393968
young	0.573007	0.48065	0.455883	0.499179	0.525551	0.553832	0.475082	0.579207	0.534953	0.425452	0.524304	0.567785
young	0.619739	0.775188	0.718702	0.836222	0.808518	0.709876	0.751229	0.788915	0.862062	0.839697	0.738683	0.773975
young	0.918249	0.816729	0.594518	0.784663	0.797832	0.733244	0.778044	0.785605	0.540768	0.723413	0.843101	0.682547
young	1.10413	1.03584	0.929126	1.06234	1.09898	0.875224	1.09031	0.995906	0.971178	1.15657	0.930942	0.996441
young	1.13564	1.09679	0.961388	1.02792	0.908646	0.950835	0.809119	0.700004	0.902486	0.856457	0.796137	0.899416
young	0.390101	0.306926	0.238271	0.350629	0.367448	0.303753	0.387857	0.382408	0.329573	0.35687	0.426053	0.329794
young	1.3037	1.21245	1.20394	1.39565	1.36568	1.15151	1.4199	1.00408	1.14359	1.35326	1.16998	1.07847
